# Supplementary material for: THOC3 interacts with YBX1 to promote lung squamous cell carcinoma progression through PFKFB4 mRNA modification
Source: Cell Death Dis. 2023 Jul 27;14(7):475. doi: 10.1038/s41419-023-06008-3 (PMC10374565; doi:10.1038/s41419-023-06008-3)
Supplement: Supplementary file 4 — supplementary table S1 [file 41419_2023_6008_MOESM4_ESM.xlsx]

## Sheet: Sheet1
Suppl. Table 1. Primers used for qRT-PCR and siRNAs/shRNA oligonucleotides
Primers used for qRT-PCR
		Sequence(5'-3')
	β-actin Forward	CATGTACGTTGCTATCCAGGC
	β-actin Reverse	CTCCTTAATGTCACGCACGAT
	THOC3 Forward	GTTGGCATCCAAGTAATCCTGA
	THOC3 Reverse	TCTCCCCTTTAGTGTTCACAGT
	PFKFB4 Forward	GATCCTGAGGTCATAGCTGCCA
	PFKFB4 Reverse	CTATCCAGGTCCTCATCTAGCG
	CCT8 Forward	AGGACATGCTGGAAGCTGGT
	CCT8 Reverse	CTTCCCACTTGGAGGCTTGG
	CCT6A Forward	TGACGACCTAAGTCCTGACTG
	CCT6A Reverse	ACAGAACGAGGGTTGTTACATTT
	YBX1 Forward	GGACAAGAAGGTCATCGCAAC
	YBX1 Reverse	TCTCCATCTCCTACACTGCGA
	NSUN2 Forward	ACCTGGCTCAAAGACCACACAG
	NSUN2 Reverse	TGGCTTGATGGACGAGCAGGTA
SiRNAs/shRNA oligonucleotides
		Sequence(5'-3')
	THOC3-sh1	CAAGACACACCGTTCCAAA
	THOC3-sh2	CATCCAAGTAATCCTGACCT
	YBX1-si1 Sense	CCACGCAAUUACCAGCAAATT
	YBX1-si1 Anti-sense	UUUGCUGGUAAUUGCGUGGTT
	YBX1-si2 Sense	GUUCAAUGUAAGGAACGGAUTT
	YBX1-si2 Anti-sense	AUCCGUUCCUUACAUUGAACTT
	CCT8-si1 Sense	GCUGGAAGCUGGUAUUCUATT
	CCT8-si1 Anti-sense	UAGAAUACCAGCUUCCAGCTT
	CCT8-si2 Sense	ACUCAAGAAUCACCUGAUGTT
	CCT8-si2 Anti-sense	CAUCAGGUGAUUCUUGAGUTT
	CCT6A-si1 Sense	GAACATCTCTTCGTACTAATT
	CCT6A-si1 Anti-sense	TTAGTACGAAGAGATGTTCTT
	CCT6A-si1 Sense	GAACAUCUCUUCGUACUAATT
	CCT6A-si1 Anti-sense	UUAGUACGAAGAGAUGUUCTT
	CCT6A-si2 Sense	CAUACAUCCUCACUUGUAATT
	CCT6A-si2 Anti-sense	UUACAAGUGAGGAUGUAUGTT
	PFKFB4-si1 Sense	CCAACUCUCAUUGUCAUGGTT
	PFKFB4-si1 Anti-sense	CCAUGACAAUGAGAGUUGGTT
	PFKFB4-si2 Sense	CGUGGUCAAGACCUACAAATT
	PFKFB4-si2 Anti-sense	UUUGUAGGUCUUGACCACGUC
	NSUN2-si1	CACGTGTTCACTAAACCCTAT
Primers for amplification of PFKFB4 3’UTR or bisulfite-converted samples
	3‘UTR Forward	CCACTAGGCAGGCACTGCTCTCTGCAGA
	3‘UTR Reverse	TGGTCAAGTGACTCTTAGCAGCAGGTCA
	Converted 3‘UTR Forward	TTATTAGGTAGGTATTGTTTTTTGTAGA
	Converted 3‘UTR Reverse	TAATCAAATAACTCTTAACAACAAATCA
