# Supplementary material for: THOC3 interacts with YBX1 to promote lung squamous cell carcinoma progression through PFKFB4 mRNA modification
Source: Cell Death Dis. 2023 Jul 27;14(7):475. doi: 10.1038/s41419-023-06008-3 (PMC10374565; doi:10.1038/s41419-023-06008-3)
Supplement: Supplementary file 5 — supplementary table S2 [file 41419_2023_6008_MOESM5_ESM.xlsx]

## Sheet: Proteins
Accession	Gene	Description	Mw(kD)	Unused_Flag	Unused_IgG	Peptide_Flag	Peptide_IgG	Spectra_Flag	Spectra_IgG
P50990	CCT8	T-complex protein 1 subunit theta OS=Homo sapiens OX=9606 GN=CCT8 PE=1 SV=4	59.621	35.24	6.69	18	3	19	3
Q96J01	THOC3	THO complex subunit 3 OS=Homo sapiens OX=9606 GN=THOC3 PE=1 SV=1	38.772	24.72	NA	22	NA	33	NA
P40227	CCT6A	T-complex protein 1 subunit zeta OS=Homo sapiens OX=9606 GN=CCT6A PE=1 SV=3	58.024	24.13	NA	12	NA	13	NA
P78371	CCT2	T-complex protein 1 subunit beta OS=Homo sapiens OX=9606 GN=CCT2 PE=1 SV=4	57.488	20.56	NA	11	NA	13	NA
P46777	RPL5	60S ribosomal protein L5 OS=Homo sapiens OX=9606 GN=RPL5 PE=1 SV=3	34.363	19.07	NA	14	NA	15	NA
Q99832	CCT7	T-complex protein 1 subunit eta OS=Homo sapiens OX=9606 GN=CCT7 PE=1 SV=2	59.367	18.99	NA	8	NA	8	NA
P50991	CCT4	T-complex protein 1 subunit delta OS=Homo sapiens OX=9606 GN=CCT4 PE=1 SV=4	57.924	18.93	3.46	9	2	11	2
P17987	TCP1	T-complex protein 1 subunit alpha OS=Homo sapiens OX=9606 GN=TCP1 PE=1 SV=1	60.344	16.84	NA	9	NA	9	NA
P48643	CCT5	T-complex protein 1 subunit epsilon OS=Homo sapiens OX=9606 GN=CCT5 PE=1 SV=1	59.671	15.01	NA	8	NA	9	NA
P0DMV8	HSPA1A	Heat shock 70 kDa protein 1A OS=Homo sapiens OX=9606 GN=HSPA1A PE=1 SV=1	70.052	14.26	4.77	8	3	8	4
Q8NC51	SERBP1	Plasminogen activator inhibitor 1 RNA-binding protein OS=Homo sapiens OX=9606 GN=SERBP1 PE=1 SV=2	44.965	12.4	2.34	7	1	8	1
P25398	RPS12	40S ribosomal protein S12 OS=Homo sapiens OX=9606 GN=RPS12 PE=1 SV=3	14.515	12.22	2.83	7	1	9	1
P49368	CCT3	T-complex protein 1 subunit gamma OS=Homo sapiens OX=9606 GN=CCT3 PE=1 SV=4	60.534	12.01	NA	5	NA	6	NA
P27348	YWHAQ	14-3-3 protein theta OS=Homo sapiens OX=9606 GN=YWHAQ PE=1 SV=1	27.764	11.94	2.47	6	4	6	4
P05388	RPLP0	60S acidic ribosomal protein P0 OS=Homo sapiens OX=9606 GN=RPLP0 PE=1 SV=1	34.274	11.79	3.38	5	1	5	1
P31943	HNRNPH1	Heterogeneous nuclear ribonucleoprotein H OS=Homo sapiens OX=9606 GN=HNRNPH1 PE=1 SV=4	49.229	11.75	4.11	6	4	6	4
P63244	RACK1	Receptor of activated protein C kinase 1 OS=Homo sapiens OX=9606 GN=RACK1 PE=1 SV=3	35.077	11.5	4	6	2	6	2
P67809	YBX1	Nuclease-sensitive element-binding protein 1 OS=Homo sapiens OX=9606 GN=YBX1 PE=1 SV=3	35.924	10.92	6.35	5	3	5	3
P06748	NPM1	Nucleophosmin OS=Homo sapiens OX=9606 GN=NPM1 PE=1 SV=2	32.575	10.35	4.75	7	1	8	1
P02768	ALB	Serum albumin OS=Homo sapiens OX=9606 GN=ALB PE=1 SV=2	69.367	9.98	5.21	6	3	6	3
P63220	RPS21	40S ribosomal protein S21 OS=Homo sapiens OX=9606 GN=RPS21 PE=1 SV=1	9.111	8.77	2.28	8	1	10	1
P05387	RPLP2	60S acidic ribosomal protein P2 OS=Homo sapiens OX=9606 GN=RPLP2 PE=1 SV=1	11.665	8.75	3.18	5	2	7	2
P39019	RPS19	40S ribosomal protein S19 OS=Homo sapiens OX=9606 GN=RPS19 PE=1 SV=2	16.061	8.45	4.36	5	2	5	2
P12814	ACTN1	Alpha-actinin-1 OS=Homo sapiens OX=9606 GN=ACTN1 PE=1 SV=2	103.058	8.37	6.84	4	3	4	3
P26599	PTBP1	Polypyrimidine tract-binding protein 1 OS=Homo sapiens OX=9606 GN=PTBP1 PE=1 SV=1	57.221	8	4.73	4	2	4	3
P0DP23	CALM1	Calmodulin-1 OS=Homo sapiens OX=9606 GN=CALM1 PE=1 SV=1	16.838	7.78	3.8	5	2	6	2
P30050	RPL12	60S ribosomal protein L12 OS=Homo sapiens OX=9606 GN=RPL12 PE=1 SV=1	17.819	7.66	2	4	1	4	1
P51991	HNRNPA3	Heterogeneous nuclear ribonucleoprotein A3 OS=Homo sapiens OX=9606 GN=HNRNPA3 PE=1 SV=2	39.595	7.55	4.54	5	5	5	5
P05198	EIF2S1	Eukaryotic translation initiation factor 2 subunit 1 OS=Homo sapiens OX=9606 GN=EIF2S1 PE=1 SV=3	36.112	7.53	NA	3	NA	3	NA
P23396	RPS3	40S ribosomal protein S3 OS=Homo sapiens OX=9606 GN=RPS3 PE=1 SV=2	26.688	7.13	4.66	4	2	4	2
Q15717	ELAVL1	ELAV-like protein 1 OS=Homo sapiens OX=9606 GN=ELAVL1 PE=1 SV=2	36.092	6.15	5.73	3	3	3	3
P62750	RPL23A	60S ribosomal protein L23a OS=Homo sapiens OX=9606 GN=RPL23A PE=1 SV=1	17.695	6.11	NA	3	NA	3	NA
P18669	PGAM1	Phosphoglycerate mutase 1 OS=Homo sapiens OX=9606 GN=PGAM1 PE=1 SV=2	28.804	6.06	6.1	3	3	3	3
P07477	PRSS1	Trypsin-1 OS=Homo sapiens OX=9606 GN=PRSS1 PE=1 SV=1	26.558	6.04	3.2	7	7	8	8
P07910	HNRNPC	Heterogeneous nuclear ribonucleoproteins C1/C2 OS=Homo sapiens OX=9606 GN=HNRNPC PE=1 SV=4	33.67	6	3.53	3	2	3	2
P05386	RPLP1	60S acidic ribosomal protein P1 OS=Homo sapiens OX=9606 GN=RPLP1 PE=1 SV=1	11.514	5.68	NA	4	NA	4	NA
P62081	RPS7	40S ribosomal protein S7 OS=Homo sapiens OX=9606 GN=RPS7 PE=1 SV=1	22.127	5.65	2.65	2	1	2	1
P62857	RPS28	40S ribosomal protein S28 OS=Homo sapiens OX=9606 GN=RPS28 PE=1 SV=1	7.841	5.59	NA	6	NA	6	NA
P61981	YWHAG	14-3-3 protein gamma OS=Homo sapiens OX=9606 GN=YWHAG PE=1 SV=2	28.303	5.55	4.76	5	4	5	4
P02765	AHSG	Alpha-2-HS-glycoprotein OS=Homo sapiens OX=9606 GN=AHSG PE=1 SV=2	39.341	5.16	5.02	2	3	3	4

## Sheet: Go analysis
ID	Description	GeneRatio	BgRatio	pvalue	p.adjust	qvalue	geneID	Count	ONT
GO:0044445	cytosolic part	20/40	207/18675	3.49058e-29	7.2953e-27	4.04172e-27	CCT8/CCT6A/CCT2/RPL5/CCT7/CCT4/TCP1/CCT5/RPS12/CCT3/RPLP0/RPS21/RPLP2/RPS19/RPL12/RPS3/RPL23A/RPLP1/RPS7/RPS28	20	CC
GO:0072594	establishment of protein localization to organelle	22/40	452/17910	3.14535e-25	4.98539e-22	3.33739e-22	CCT8/CCT6A/CCT2/RPL5/CCT7/CCT4/TCP1/CCT5/RPS12/CCT3/YWHAQ/RPLP0/RPS21/RPLP2/RPS19/RPL12/RPS3/RPL23A/RPLP1/RPS7/RPS28/YWHAG	22	BP
GO:0005832	chaperonin-containing T-complex	8/40	8/18675	2.09913e-22	2.19359e-20	1.21529e-20	CCT8/CCT6A/CCT2/CCT7/CCT4/TCP1/CCT5/CCT3	8	CC
GO:1904869	regulation of protein localization to Cajal body	8/40	9/17910	2.63596e-21	1.05927e-18	7.09114e-19	CCT8/CCT6A/CCT2/CCT7/CCT4/TCP1/CCT5/CCT3	8	BP
GO:1904871	positive regulation of protein localization to Cajal body	8/40	9/17910	2.63596e-21	1.05927e-18	7.09114e-19	CCT8/CCT6A/CCT2/CCT7/CCT4/TCP1/CCT5/CCT3	8	BP
GO:0033365	protein localization to organelle	23/40	798/17910	2.67325e-21	1.05927e-18	7.09114e-19	CCT8/CCT6A/CCT2/RPL5/CCT7/CCT4/TCP1/CCT5/RPS12/CCT3/YWHAQ/RPLP0/YBX1/RPS21/RPLP2/RPS19/RPL12/RPS3/RPL23A/RPLP1/RPS7/RPS28/YWHAG	23	BP
GO:0006402	mRNA catabolic process	18/40	338/17910	4.56744e-21	1.44788e-18	9.69258e-19	RPL5/HSPA1A/SERBP1/RPS12/RPLP0/YBX1/NPM1/RPS21/RPLP2/RPS19/RPL12/RPS3/ELAVL1/RPL23A/HNRNPC/RPLP1/RPS7/RPS28	18	BP
GO:1903405	protein localization to nuclear body	8/40	10/17910	1.31589e-20	2.6071e-18	1.74528e-18	CCT8/CCT6A/CCT2/CCT7/CCT4/TCP1/CCT5/CCT3	8	BP
GO:1904851	positive regulation of establishment of protein localization to telomere	8/40	10/17910	1.31589e-20	2.6071e-18	1.74528e-18	CCT8/CCT6A/CCT2/CCT7/CCT4/TCP1/CCT5/CCT3	8	BP
GO:1904867	protein localization to Cajal body	8/40	10/17910	1.31589e-20	2.6071e-18	1.74528e-18	CCT8/CCT6A/CCT2/CCT7/CCT4/TCP1/CCT5/CCT3	8	BP
GO:0006401	RNA catabolic process	18/40	368/17910	2.11625e-20	3.72695e-18	2.49495e-18	RPL5/HSPA1A/SERBP1/RPS12/RPLP0/YBX1/NPM1/RPS21/RPLP2/RPS19/RPL12/RPS3/ELAVL1/RPL23A/HNRNPC/RPLP1/RPS7/RPS28	18	BP
GO:0070203	regulation of establishment of protein localization to telomere	8/40	11/17910	4.81726e-20	7.63535e-18	5.11136e-18	CCT8/CCT6A/CCT2/CCT7/CCT4/TCP1/CCT5/CCT3	8	BP
GO:0003723	RNA binding	29/40	1850/16967	6.98182e-20	1.61978e-17	9.77454e-18	THOC3/CCT6A/RPL5/CCT4/TCP1/CCT5/HSPA1A/SERBP1/RPS12/CCT3/RPLP0/HNRNPH1/RACK1/YBX1/NPM1/RPS21/RPS19/ACTN1/PTBP1/RPL12/HNRNPA3/EIF2S1/RPS3/ELAVL1/RPL23A/HNRNPC/RPS7/RPS28/YWHAG	29	MF
GO:0016071	mRNA metabolic process	22/40	815/17910	1.18766e-19	1.63355e-17	1.09355e-17	THOC3/RPL5/HSPA1A/SERBP1/RPS12/RPLP0/HNRNPH1/YBX1/NPM1/RPS21/RPLP2/RPS19/PTBP1/RPL12/HNRNPA3/RPS3/ELAVL1/RPL23A/HNRNPC/RPLP1/RPS7/RPS28	22	BP
GO:0070202	regulation of establishment of protein localization to chromosome	8/40	12/17910	1.44288e-19	1.63355e-17	1.09355e-17	CCT8/CCT6A/CCT2/CCT7/CCT4/TCP1/CCT5/CCT3	8	BP
GO:1904816	positive regulation of protein localization to chromosome, telomeric region	8/40	12/17910	1.44288e-19	1.63355e-17	1.09355e-17	CCT8/CCT6A/CCT2/CCT7/CCT4/TCP1/CCT5/CCT3	8	BP
GO:1990173	protein localization to nucleoplasm	8/40	12/17910	1.44288e-19	1.63355e-17	1.09355e-17	CCT8/CCT6A/CCT2/CCT7/CCT4/TCP1/CCT5/CCT3	8	BP
GO:0070062	extracellular exosome	29/40	2162/18675	3.76854e-19	2.16837e-17	1.20131e-17	CCT8/CCT6A/CCT2/RPL5/CCT7/CCT4/TCP1/CCT5/HSPA1A/SERBP1/CCT3/YWHAQ/RPLP0/RACK1/YBX1/ALB/RPLP2/RPS19/ACTN1/PTBP1/RPL12/EIF2S1/RPS3/RPL23A/PGAM1/HNRNPC/RPS28/YWHAG/AHSG	29	CC
GO:1903561	extracellular vesicle	29/40	2185/18675	5.05727e-19	2.16837e-17	1.20131e-17	CCT8/CCT6A/CCT2/RPL5/CCT7/CCT4/TCP1/CCT5/HSPA1A/SERBP1/CCT3/YWHAQ/RPLP0/RACK1/YBX1/ALB/RPLP2/RPS19/ACTN1/PTBP1/RPL12/EIF2S1/RPS3/RPL23A/PGAM1/HNRNPC/RPS28/YWHAG/AHSG	29	CC
GO:0043230	extracellular organelle	29/40	2187/18675	5.18748e-19	2.16837e-17	1.20131e-17	CCT8/CCT6A/CCT2/RPL5/CCT7/CCT4/TCP1/CCT5/HSPA1A/SERBP1/CCT3/YWHAQ/RPLP0/RACK1/YBX1/ALB/RPLP2/RPS19/ACTN1/PTBP1/RPL12/EIF2S1/RPS3/RPL23A/PGAM1/HNRNPC/RPS28/YWHAG/AHSG	29	CC
GO:0022626	cytosolic ribosome	12/40	95/18675	7.26992e-19	2.53236e-17	1.40297e-17	RPL5/RPS12/RPLP0/RPS21/RPLP2/RPS19/RPL12/RPS3/RPL23A/RPLP1/RPS7/RPS28	12	CC
GO:1904814	regulation of protein localization to chromosome, telomeric region	8/40	14/17910	8.72568e-19	9.22013e-17	6.17227e-17	CCT8/CCT6A/CCT2/CCT7/CCT4/TCP1/CCT5/CCT3	8	BP
GO:0034613	cellular protein localization	26/40	1543/17910	1.2042e-18	1.19291e-16	7.98573e-17	CCT8/THOC3/CCT6A/CCT2/RPL5/CCT7/CCT4/TCP1/CCT5/RPS12/CCT3/YWHAQ/RPLP0/RACK1/YBX1/NPM1/RPS21/RPLP2/RPS19/RPL12/RPS3/RPL23A/RPLP1/RPS7/RPS28/YWHAG	26	BP
GO:0070727	cellular macromolecule localization	26/40	1550/17910	1.34813e-18	1.25694e-16	8.41436e-17	CCT8/THOC3/CCT6A/CCT2/RPL5/CCT7/CCT4/TCP1/CCT5/RPS12/CCT3/YWHAQ/RPLP0/RACK1/YBX1/NPM1/RPS21/RPLP2/RPS19/RPL12/RPS3/RPL23A/RPLP1/RPS7/RPS28/YWHAG	26	BP
GO:0006413	translational initiation	14/40	183/17910	1.50434e-18	1.32466e-16	8.86769e-17	RPL5/RPS12/RPLP0/NPM1/RPS21/RPLP2/RPS19/RPL12/EIF2S1/RPS3/RPL23A/RPLP1/RPS7/RPS28	14	BP
GO:1904874	positive regulation of telomerase RNA localization to Cajal body	8/40	15/17910	1.86682e-18	1.55732e-16	1.04252e-16	CCT8/CCT6A/CCT2/CCT7/CCT4/TCP1/CCT5/CCT3	8	BP
GO:0006614	SRP-dependent cotranslational protein targeting to membrane	12/40	103/17910	3.30508e-18	2.61928e-16	1.75343e-16	RPL5/RPS12/RPLP0/RPS21/RPLP2/RPS19/RPL12/RPS3/RPL23A/RPLP1/RPS7/RPS28	12	BP
GO:0070200	establishment of protein localization to telomere	8/40	16/17910	3.7277e-18	2.81353e-16	1.88347e-16	CCT8/CCT6A/CCT2/CCT7/CCT4/TCP1/CCT5/CCT3	8	BP
GO:0034655	nucleobase-containing compound catabolic process	19/40	598/17910	4.5778e-18	3.2638e-16	2.1849e-16	RPL5/HSPA1A/SERBP1/RPS12/RPLP0/YBX1/NPM1/RPS21/RPLP2/RPS19/RPL12/RPS3/ELAVL1/RPL23A/PGAM1/HNRNPC/RPLP1/RPS7/RPS28	19	BP
GO:0006613	cotranslational protein targeting to membrane	12/40	106/17910	4.73611e-18	3.2638e-16	2.1849e-16	RPL5/RPS12/RPLP0/RPS21/RPLP2/RPS19/RPL12/RPS3/RPL23A/RPLP1/RPS7/RPS28	12	BP
GO:0045047	protein targeting to ER	12/40	108/17910	5.98376e-18	3.95178e-16	2.64545e-16	RPL5/RPS12/RPLP0/RPS21/RPLP2/RPS19/RPL12/RPS3/RPL23A/RPLP1/RPS7/RPS28	12	BP
GO:0101031	chaperone complex	8/40	19/18675	1.56017e-17	4.65822e-16	2.58073e-16	CCT8/CCT6A/CCT2/CCT7/CCT4/TCP1/CCT5/CCT3	8	CC
GO:0044391	ribosomal subunit	13/40	173/18675	2.2697e-17	5.92959e-16	3.28509e-16	RPL5/RPS12/RPLP0/RACK1/RPS21/RPLP2/RPS19/RPL12/RPS3/RPL23A/RPLP1/RPS7/RPS28	13	CC
GO:0072599	establishment of protein localization to endoplasmic reticulum	12/40	112/17910	9.42281e-18	5.97406e-16	3.99924e-16	RPL5/RPS12/RPLP0/RPS21/RPLP2/RPS19/RPL12/RPS3/RPL23A/RPLP1/RPS7/RPS28	12	BP
GO:1904872	regulation of telomerase RNA localization to Cajal body	8/40	18/17910	1.26339e-17	7.70183e-16	5.15587e-16	CCT8/CCT6A/CCT2/CCT7/CCT4/TCP1/CCT5/CCT3	8	BP
GO:0046700	heterocycle catabolic process	19/40	641/17910	1.66209e-17	9.68437e-16	6.48305e-16	RPL5/HSPA1A/SERBP1/RPS12/RPLP0/YBX1/NPM1/RPS21/RPLP2/RPS19/RPL12/RPS3/ELAVL1/RPL23A/PGAM1/HNRNPC/RPLP1/RPS7/RPS28	19	BP
GO:0044270	cellular nitrogen compound catabolic process	19/40	642/17910	1.7108e-17	9.68437e-16	6.48305e-16	RPL5/HSPA1A/SERBP1/RPS12/RPLP0/YBX1/NPM1/RPS21/RPLP2/RPS19/RPL12/RPS3/ELAVL1/RPL23A/PGAM1/HNRNPC/RPLP1/RPS7/RPS28	19	BP
GO:0000184	nuclear-transcribed mRNA catabolic process, nonsense-mediated decay	12/40	118/17910	1.80434e-17	9.86164e-16	6.60171e-16	RPL5/RPS12/RPLP0/RPS21/RPLP2/RPS19/RPL12/RPS3/RPL23A/RPLP1/RPS7/RPS28	12	BP
GO:0090670	RNA localization to Cajal body	8/40	19/17910	2.17875e-17	1.04646e-15	7.00537e-16	CCT8/CCT6A/CCT2/CCT7/CCT4/TCP1/CCT5/CCT3	8	BP
GO:0090671	telomerase RNA localization to Cajal body	8/40	19/17910	2.17875e-17	1.04646e-15	7.00537e-16	CCT8/CCT6A/CCT2/CCT7/CCT4/TCP1/CCT5/CCT3	8	BP
GO:0090672	telomerase RNA localization	8/40	19/17910	2.17875e-17	1.04646e-15	7.00537e-16	CCT8/CCT6A/CCT2/CCT7/CCT4/TCP1/CCT5/CCT3	8	BP
GO:0090685	RNA localization to nucleus	8/40	19/17910	2.17875e-17	1.04646e-15	7.00537e-16	CCT8/CCT6A/CCT2/CCT7/CCT4/TCP1/CCT5/CCT3	8	BP
GO:0090150	establishment of protein localization to membrane	15/40	287/17910	2.2982e-17	1.07137e-15	7.17211e-16	RPL5/RPS12/YWHAQ/RPLP0/RACK1/RPS21/RPLP2/RPS19/RPL12/RPS3/RPL23A/RPLP1/RPS7/RPS28/YWHAG	15	BP
GO:0019439	aromatic compound catabolic process	19/40	655/17910	2.48002e-17	1.12309e-15	7.51838e-16	RPL5/HSPA1A/SERBP1/RPS12/RPLP0/YBX1/NPM1/RPS21/RPLP2/RPS19/RPL12/RPS3/ELAVL1/RPL23A/PGAM1/HNRNPC/RPLP1/RPS7/RPS28	19	BP
GO:0070972	protein localization to endoplasmic reticulum	12/40	128/17910	4.94537e-17	2.17734e-15	1.45758e-15	RPL5/RPS12/RPLP0/RPS21/RPLP2/RPS19/RPL12/RPS3/RPL23A/RPLP1/RPS7/RPS28	12	BP
GO:1901361	organic cyclic compound catabolic process	19/40	685/17910	5.67574e-17	2.43136e-15	1.62764e-15	RPL5/HSPA1A/SERBP1/RPS12/RPLP0/YBX1/NPM1/RPS21/RPLP2/RPS19/RPL12/RPS3/ELAVL1/RPL23A/PGAM1/HNRNPC/RPLP1/RPS7/RPS28	19	BP
GO:0019080	viral gene expression	13/40	191/17910	1.4299e-16	5.9642e-15	3.99263e-15	RPL5/RPS12/RPLP0/RPS21/RPLP2/RPS19/PTBP1/RPL12/RPS3/RPL23A/RPLP1/RPS7/RPS28	13	BP
GO:0005615	extracellular space	30/40	3051/18675	3.40025e-16	7.89614e-15	4.37459e-15	CCT8/CCT6A/CCT2/RPL5/CCT7/CCT4/TCP1/CCT5/HSPA1A/SERBP1/CCT3/YWHAQ/RPLP0/RACK1/YBX1/ALB/RPLP2/RPS19/ACTN1/PTBP1/RPL12/EIF2S1/RPS3/RPL23A/PGAM1/PRSS1/HNRNPC/RPS28/YWHAG/AHSG	30	CC
GO:0070199	establishment of protein localization to chromosome	8/40	24/17910	2.1033e-16	8.54803e-15	5.72234e-15	CCT8/CCT6A/CCT2/CCT7/CCT4/TCP1/CCT5/CCT3	8	BP
GO:0070198	protein localization to chromosome, telomeric region	8/40	28/17910	8.83217e-16	3.49975e-14	2.34285e-14	CCT8/CCT6A/CCT2/CCT7/CCT4/TCP1/CCT5/CCT3	8	BP
GO:0045184	establishment of protein localization	25/40	1803/17910	9.07186e-16	3.50705e-14	2.34774e-14	CCT8/THOC3/CCT6A/CCT2/RPL5/CCT7/CCT4/TCP1/CCT5/RPS12/CCT3/YWHAQ/RPLP0/RACK1/NPM1/RPS21/RPLP2/RPS19/RPL12/RPS3/RPL23A/RPLP1/RPS7/RPS28/YWHAG	25	BP
GO:0006612	protein targeting to membrane	12/40	167/17910	1.29091e-15	4.87165e-14	3.26125e-14	RPL5/RPS12/RPLP0/RPS21/RPLP2/RPS19/RPL12/RPS3/RPL23A/RPLP1/RPS7/RPS28	12	BP
GO:0051641	cellular localization	28/40	2548/17910	1.64814e-15	6.07511e-14	4.06689e-14	CCT8/THOC3/CCT6A/CCT2/RPL5/CCT7/CCT4/TCP1/CCT5/RPS12/CCT3/YWHAQ/RPLP0/RACK1/YBX1/NPM1/ALB/RPS21/RPLP2/RPS19/CALM1/RPL12/RPS3/RPL23A/RPLP1/RPS7/RPS28/YWHAG	28	BP
GO:0005840	ribosome	13/40	252/18675	3.1409e-15	6.52259e-14	3.61362e-14	RPL5/RPS12/RPLP0/RACK1/RPS21/RPLP2/RPS19/RPL12/RPS3/RPL23A/RPLP1/RPS7/RPS28	13	CC
GO:0044421	extracellular region part	30/40	3312/18675	3.43294e-15	6.52259e-14	3.61362e-14	CCT8/CCT6A/CCT2/RPL5/CCT7/CCT4/TCP1/CCT5/HSPA1A/SERBP1/CCT3/YWHAQ/RPLP0/RACK1/YBX1/ALB/RPLP2/RPS19/ACTN1/PTBP1/RPL12/EIF2S1/RPS3/RPL23A/PGAM1/PRSS1/HNRNPC/RPS28/YWHAG/AHSG	30	CC
GO:0032210	regulation of telomere maintenance via telomerase	9/40	53/17910	2.16955e-15	7.81531e-14	5.23183e-14	CCT8/CCT6A/CCT2/CCT7/CCT4/TCP1/CCT5/CCT3/HNRNPC	9	BP
GO:0019083	viral transcription	12/40	177/17910	2.61704e-15	9.2178e-14	6.17071e-14	RPL5/RPS12/RPLP0/RPS21/RPLP2/RPS19/RPL12/RPS3/RPL23A/RPLP1/RPS7/RPS28	12	BP
GO:0032212	positive regulation of telomere maintenance via telomerase	8/40	34/17910	5.11035e-15	1.76085e-13	1.17877e-13	CCT8/CCT6A/CCT2/CCT7/CCT4/TCP1/CCT5/CCT3	8	BP
GO:0005829	cytosol	34/40	4909/18675	1.13538e-14	1.97746e-13	1.09554e-13	CCT8/CCT6A/CCT2/RPL5/CCT7/CCT4/TCP1/CCT5/HSPA1A/SERBP1/RPS12/CCT3/YWHAQ/RPLP0/HNRNPH1/RACK1/YBX1/NPM1/RPS21/RPLP2/RPS19/ACTN1/CALM1/RPL12/EIF2S1/RPS3/ELAVL1/RPL23A/PGAM1/HNRNPC/RPLP1/RPS7/RPS28/YWHAG	34	CC
GO:0044403	symbiont process	19/40	884/17910	6.06761e-15	2.04621e-13	1.3698e-13	THOC3/RPL5/TCP1/HSPA1A/RPS12/RPLP0/RACK1/NPM1/RPS21/RPLP2/RPS19/PTBP1/CALM1/RPL12/RPS3/RPL23A/RPLP1/RPS7/RPS28	19	BP
GO:1904356	regulation of telomere maintenance via telomere lengthening	9/40	61/17910	8.38442e-15	2.7686e-13	1.8534e-13	CCT8/CCT6A/CCT2/CCT7/CCT4/TCP1/CCT5/CCT3/HNRNPC	9	BP
GO:0000956	nuclear-transcribed mRNA catabolic process	12/40	197/17910	9.55495e-15	3.09073e-13	2.06904e-13	RPL5/RPS12/RPLP0/RPS21/RPLP2/RPS19/RPL12/RPS3/RPL23A/RPLP1/RPS7/RPS28	12	BP
GO:1990904	ribonucleoprotein complex	21/40	1315/18675	1.94787e-14	3.13157e-13	1.73494e-13	RPL5/HSPA1A/RPS12/RPLP0/HNRNPH1/RACK1/YBX1/NPM1/RPS21/RPLP2/RPS19/RPL12/HNRNPA3/EIF2S1/RPS3/ELAVL1/RPL23A/HNRNPC/RPLP1/RPS7/RPS28	21	CC
GO:1904358	positive regulation of telomere maintenance via telomere lengthening	8/40	37/17910	1.08151e-14	3.42838e-13	2.29507e-13	CCT8/CCT6A/CCT2/CCT7/CCT4/TCP1/CCT5/CCT3	8	BP
GO:0051082	unfolded protein binding	10/40	83/16967	3.3729e-15	3.91256e-13	2.36103e-13	CCT8/CCT6A/CCT2/CCT7/CCT4/TCP1/CCT5/HSPA1A/CCT3/NPM1	10	MF
GO:0044419	interspecies interaction between organisms	19/40	928/17910	1.46407e-14	4.5501e-13	3.04599e-13	THOC3/RPL5/TCP1/HSPA1A/RPS12/RPLP0/RACK1/NPM1/RPS21/RPLP2/RPS19/PTBP1/CALM1/RPL12/RPS3/RPL23A/RPLP1/RPS7/RPS28	19	BP
GO:0007004	telomere maintenance via telomerase	9/40	67/17910	2.04796e-14	6.24234e-13	4.17884e-13	CCT8/CCT6A/CCT2/CCT7/CCT4/TCP1/CCT5/CCT3/HNRNPC	9	BP
GO:0006605	protein targeting	14/40	364/17910	2.30161e-14	6.88311e-13	4.60779e-13	RPL5/RPS12/YWHAQ/RPLP0/RPS21/RPLP2/RPS19/RPL12/RPS3/RPL23A/RPLP1/RPS7/RPS28/YWHAG	14	BP
GO:0006278	RNA-dependent DNA biosynthetic process	9/40	74/17910	5.23616e-14	1.53691e-12	1.02886e-12	CCT8/CCT6A/CCT2/CCT7/CCT4/TCP1/CCT5/CCT3/HNRNPC	9	BP
GO:0043232	intracellular non-membrane-bounded organelle	32/40	4464/18675	1.12295e-13	1.55728e-12	8.62758e-13	CCT8/THOC3/CCT6A/CCT2/RPL5/CCT7/CCT4/TCP1/CCT5/HSPA1A/RPS12/CCT3/RPLP0/RACK1/YBX1/NPM1/RPS21/RPLP2/RPS19/ACTN1/PTBP1/CALM1/RPL12/HNRNPA3/EIF2S1/RPS3/ELAVL1/RPL23A/HNRNPC/RPLP1/RPS7/RPS28	32	CC
GO:0031982	vesicle	30/40	3756/18675	1.14672e-13	1.55728e-12	8.62758e-13	CCT8/CCT6A/CCT2/RPL5/CCT7/CCT4/TCP1/CCT5/HSPA1A/SERBP1/CCT3/YWHAQ/RPLP0/RACK1/YBX1/ALB/RPLP2/RPS19/ACTN1/PTBP1/CALM1/RPL12/EIF2S1/RPS3/RPL23A/PGAM1/HNRNPC/RPS28/YWHAG/AHSG	30	CC
GO:0043228	non-membrane-bounded organelle	32/40	4473/18675	1.19217e-13	1.55728e-12	8.62758e-13	CCT8/THOC3/CCT6A/CCT2/RPL5/CCT7/CCT4/TCP1/CCT5/HSPA1A/RPS12/CCT3/RPLP0/RACK1/YBX1/NPM1/RPS21/RPLP2/RPS19/ACTN1/PTBP1/CALM1/RPL12/HNRNPA3/EIF2S1/RPS3/ELAVL1/RPL23A/HNRNPC/RPLP1/RPS7/RPS28	32	CC
GO:0044265	cellular macromolecule catabolic process	19/40	1003/17910	5.95357e-14	1.71571e-12	1.14855e-12	RPL5/HSPA1A/SERBP1/RPS12/RPLP0/RACK1/YBX1/NPM1/RPS21/RPLP2/RPS19/RPL12/RPS3/ELAVL1/RPL23A/HNRNPC/RPLP1/RPS7/RPS28	19	BP
GO:0008104	protein localization	26/40	2417/17910	7.28743e-14	2.0626e-12	1.38078e-12	CCT8/THOC3/CCT6A/CCT2/RPL5/CCT7/CCT4/TCP1/CCT5/RPS12/CCT3/YWHAQ/RPLP0/RACK1/YBX1/NPM1/RPS21/RPLP2/RPS19/RPL12/RPS3/RPL23A/RPLP1/RPS7/RPS28/YWHAG	26	BP
GO:0050821	protein stabilization	11/40	171/17910	7.90567e-14	2.19833e-12	1.47164e-12	CCT8/CCT6A/CCT2/RPL5/CCT7/CCT4/TCP1/CCT5/HSPA1A/CCT3/RPS7	11	BP
GO:0010833	telomere maintenance via telomere lengthening	9/40	79/17910	9.67453e-14	2.59901e-12	1.73986e-12	CCT8/CCT6A/CCT2/CCT7/CCT4/TCP1/CCT5/CCT3/HNRNPC	9	BP
GO:0032204	regulation of telomere maintenance	9/40	79/17910	9.67453e-14	2.59901e-12	1.73986e-12	CCT8/CCT6A/CCT2/CCT7/CCT4/TCP1/CCT5/CCT3/HNRNPC	9	BP
GO:0032991	protein-containing complex	33/40	4980/18675	2.44945e-13	3.01139e-12	1.66836e-12	CCT8/THOC3/CCT6A/CCT2/RPL5/CCT7/CCT4/TCP1/CCT5/HSPA1A/RPS12/CCT3/YWHAQ/RPLP0/HNRNPH1/RACK1/YBX1/NPM1/ALB/RPS21/RPLP2/RPS19/CALM1/RPL12/HNRNPA3/EIF2S1/RPS3/ELAVL1/RPL23A/HNRNPC/RPLP1/RPS7/RPS28	33	CC
GO:0033036	macromolecule localization	27/40	2735/17910	1.27959e-13	3.38026e-12	2.26286e-12	CCT8/THOC3/CCT6A/CCT2/RPL5/CCT7/CCT4/TCP1/CCT5/RPS12/CCT3/YWHAQ/RPLP0/RACK1/YBX1/NPM1/RPS21/RPLP2/RPS19/RPL12/HNRNPA3/RPS3/RPL23A/RPLP1/RPS7/RPS28/YWHAG	27	BP
GO:0009057	macromolecule catabolic process	20/40	1226/17910	1.6162e-13	4.19947e-12	2.81127e-12	RPL5/HSPA1A/SERBP1/RPS12/RPLP0/RACK1/YBX1/NPM1/RPS21/RPLP2/RPS19/CALM1/RPL12/RPS3/ELAVL1/RPL23A/HNRNPC/RPLP1/RPS7/RPS28	20	BP
GO:0032206	positive regulation of telomere maintenance	8/40	51/17910	1.74442e-13	4.45952e-12	2.98536e-12	CCT8/CCT6A/CCT2/CCT7/CCT4/TCP1/CCT5/CCT3	8	BP
GO:0005576	extracellular region	31/40	4295/18675	4.31933e-13	5.01522e-12	2.77851e-12	CCT8/CCT6A/CCT2/RPL5/CCT7/CCT4/TCP1/CCT5/HSPA1A/SERBP1/CCT3/YWHAQ/RPLP0/RACK1/YBX1/ALB/RPLP2/RPS19/ACTN1/PTBP1/CALM1/RPL12/EIF2S1/RPS3/RPL23A/PGAM1/PRSS1/HNRNPC/RPS28/YWHAG/AHSG	31	CC
GO:0072657	protein localization to membrane	15/40	545/17910	2.92845e-13	7.3676e-12	4.93212e-12	RPL5/RPS12/YWHAQ/RPLP0/RACK1/RPS21/RPLP2/RPS19/RPL12/RPS3/RPL23A/RPLP1/RPS7/RPS28/YWHAG	15	BP
GO:0006412	translation	16/40	668/17910	3.20698e-13	7.9423e-12	5.31684e-12	RPL5/RPS12/RPLP0/RACK1/NPM1/RPS21/RPLP2/RPS19/RPL12/EIF2S1/RPS3/ELAVL1/RPL23A/RPLP1/RPS7/RPS28	16	BP
GO:0002199	zona pellucida receptor complex	5/40	7/18675	7.2812e-13	8.00933e-12	4.4373e-12	CCT8/CCT2/CCT4/TCP1/CCT3	5	CC
GO:0005925	focal adhesion	13/40	397/18675	1.06608e-12	1.11405e-11	6.17202e-12	RPL5/HSPA1A/YWHAQ/RPLP0/NPM1/RPLP2/RPS19/ACTN1/RPL12/RPS3/RPLP1/RPS7/YWHAG	13	CC
GO:0005924	cell-substrate adherens junction	13/40	399/18675	1.13608e-12	1.13067e-11	6.26411e-12	RPL5/HSPA1A/YWHAQ/RPLP0/NPM1/RPLP2/RPS19/ACTN1/RPL12/RPS3/RPLP1/RPS7/YWHAG	13	CC
GO:0030055	cell-substrate junction	13/40	404/18675	1.32992e-12	1.26342e-11	6.99955e-12	RPL5/HSPA1A/YWHAQ/RPLP0/NPM1/RPLP2/RPS19/ACTN1/RPL12/RPS3/RPLP1/RPS7/YWHAG	13	CC
GO:0043043	peptide biosynthetic process	16/40	693/17910	5.62466e-13	1.35185e-11	9.04972e-12	RPL5/RPS12/RPLP0/RACK1/NPM1/RPS21/RPLP2/RPS19/RPL12/EIF2S1/RPS3/ELAVL1/RPL23A/RPLP1/RPS7/RPS28	16	BP
GO:0051234	establishment of localization	33/40	4908/17910	5.62914e-13	1.35185e-11	9.04972e-12	CCT8/THOC3/CCT6A/CCT2/RPL5/CCT7/CCT4/TCP1/CCT5/HSPA1A/RPS12/CCT3/YWHAQ/RPLP0/RACK1/NPM1/ALB/RPS21/RPLP2/RPS19/ACTN1/CALM1/RPL12/HNRNPA3/EIF2S1/RPS3/RPL23A/PGAM1/RPLP1/RPS7/RPS28/YWHAG/AHSG	33	BP
GO:0007339	binding of sperm to zona pellucida	7/40	35/17910	1.02288e-12	2.38422e-11	1.59608e-11	CCT8/CCT2/CCT7/CCT4/TCP1/CCT5/CCT3	7	BP
GO:1901998	toxin transport	7/40	35/17910	1.02288e-12	2.38422e-11	1.59608e-11	CCT8/CCT2/CCT7/CCT4/TCP1/CCT5/CCT3	7	BP
GO:2000278	regulation of DNA biosynthetic process	9/40	106/17910	1.4798e-12	3.39925e-11	2.27557e-11	CCT8/CCT6A/CCT2/CCT7/CCT4/TCP1/CCT5/CCT3/HNRNPC	9	BP
GO:2000573	positive regulation of DNA biosynthetic process	8/40	66/17910	1.53632e-12	3.47866e-11	2.32873e-11	CCT8/CCT6A/CCT2/CCT7/CCT4/TCP1/CCT5/CCT3	8	BP
GO:0051704	multi-organism process	25/40	2496/17910	1.72131e-12	3.84265e-11	2.5724e-11	CCT8/THOC3/CCT2/RPL5/CCT7/CCT4/TCP1/CCT5/HSPA1A/RPS12/CCT3/RPLP0/RACK1/NPM1/RPS21/RPLP2/RPS19/PTBP1/CALM1/RPL12/RPS3/RPL23A/RPLP1/RPS7/RPS28	25	BP
GO:0006810	transport	32/40	4785/17910	2.98793e-12	6.57761e-11	4.40327e-11	CCT8/THOC3/CCT2/RPL5/CCT7/CCT4/TCP1/CCT5/HSPA1A/RPS12/CCT3/YWHAQ/RPLP0/RACK1/NPM1/ALB/RPS21/RPLP2/RPS19/ACTN1/CALM1/RPL12/HNRNPA3/EIF2S1/RPS3/RPL23A/PGAM1/RPLP1/RPS7/RPS28/YWHAG/AHSG	32	BP
GO:1900182	positive regulation of protein localization to nucleus	8/40	74/17910	3.98033e-12	8.64222e-11	5.7854e-11	CCT8/CCT6A/CCT2/CCT7/CCT4/TCP1/CCT5/CCT3	8	BP
GO:0006518	peptide metabolic process	16/40	811/17910	6.11916e-12	1.31066e-10	8.77399e-11	RPL5/RPS12/RPLP0/RACK1/NPM1/RPS21/RPLP2/RPS19/RPL12/EIF2S1/RPS3/ELAVL1/RPL23A/RPLP1/RPS7/RPS28	16	BP
GO:0016032	viral process	16/40	822/17910	7.49726e-12	1.56357e-10	1.04671e-10	RPL5/HSPA1A/RPS12/RPLP0/RACK1/NPM1/RPS21/RPLP2/RPS19/PTBP1/RPL12/RPS3/RPL23A/RPLP1/RPS7/RPS28	16	BP
GO:0043604	amide biosynthetic process	16/40	822/17910	7.49726e-12	1.56357e-10	1.04671e-10	RPL5/RPS12/RPLP0/RACK1/NPM1/RPS21/RPLP2/RPS19/RPL12/EIF2S1/RPS3/ELAVL1/RPL23A/RPLP1/RPS7/RPS28	16	BP
GO:0005912	adherens junction	13/40	496/18675	1.75083e-11	1.59097e-10	8.81423e-11	RPL5/HSPA1A/YWHAQ/RPLP0/NPM1/RPLP2/RPS19/ACTN1/RPL12/RPS3/RPLP1/RPS7/YWHAG	13	CC
GO:0006886	intracellular protein transport	16/40	833/17910	9.15889e-12	1.8853e-10	1.26209e-10	THOC3/RPL5/RPS12/YWHAQ/RPLP0/NPM1/RPS21/RPLP2/RPS19/RPL12/RPS3/RPL23A/RPLP1/RPS7/RPS28/YWHAG	16	BP
GO:0034502	protein localization to chromosome	8/40	82/17910	9.29357e-12	1.8885e-10	1.26423e-10	CCT8/CCT6A/CCT2/CCT7/CCT4/TCP1/CCT5/CCT3	8	BP
GO:0070161	anchoring junction	13/40	514/18675	2.73023e-11	2.37757e-10	1.31722e-10	RPL5/HSPA1A/YWHAQ/RPLP0/NPM1/RPLP2/RPS19/ACTN1/RPL12/RPS3/RPLP1/RPS7/YWHAG	13	CC
GO:0031647	regulation of protein stability	11/40	272/17910	1.26808e-11	2.53092e-10	1.69428e-10	CCT8/CCT6A/CCT2/RPL5/CCT7/CCT4/TCP1/CCT5/HSPA1A/CCT3/RPS7	11	BP
GO:0035036	sperm-egg recognition	7/40	49/17910	1.27743e-11	2.53092e-10	1.69428e-10	CCT8/CCT2/CCT7/CCT4/TCP1/CCT5/CCT3	7	BP
GO:0006403	RNA localization	10/40	208/17910	2.24883e-11	4.40049e-10	2.94583e-10	CCT8/THOC3/CCT6A/CCT2/CCT7/CCT4/TCP1/CCT5/CCT3/HNRNPA3	10	BP
GO:0043603	cellular amide metabolic process	17/40	1051/17910	2.51044e-11	4.8525e-10	3.24843e-10	RPL5/RPS12/RPLP0/RACK1/NPM1/RPS21/RPLP2/RPS19/RPL12/EIF2S1/RPS3/ELAVL1/RPL23A/PGAM1/RPLP1/RPS7/RPS28	17	BP
GO:0003676	nucleic acid binding	30/40	3955/16967	6.55107e-12	5.06616e-10	3.05716e-10	THOC3/CCT6A/RPL5/CCT4/TCP1/CCT5/HSPA1A/SERBP1/RPS12/CCT3/RPLP0/HNRNPH1/RACK1/YBX1/NPM1/ALB/RPS21/RPS19/ACTN1/PTBP1/RPL12/HNRNPA3/EIF2S1/RPS3/ELAVL1/RPL23A/HNRNPC/RPS7/RPS28/YWHAG	30	MF
GO:0015935	small ribosomal subunit	7/40	67/18675	9.4103e-11	7.86701e-10	4.35846e-10	RPS12/RACK1/RPS21/RPS19/RPS3/RPS7/RPS28	7	CC
GO:0000723	telomere maintenance	9/40	154/17910	4.42226e-11	8.44492e-10	5.65332e-10	CCT8/CCT6A/CCT2/CCT7/CCT4/TCP1/CCT5/CCT3/HNRNPC	9	BP
GO:1903829	positive regulation of cellular protein localization	11/40	318/17910	6.80084e-11	1.28325e-09	8.59053e-10	CCT8/CCT6A/CCT2/CCT7/CCT4/TCP1/CCT5/CCT3/YWHAQ/RACK1/YWHAG	11	BP
GO:1901575	organic substance catabolic process	21/40	1925/17910	7.10198e-11	1.32431e-09	8.86539e-10	RPL5/HSPA1A/SERBP1/RPS12/RPLP0/RACK1/YBX1/NPM1/RPS21/RPLP2/RPS19/CALM1/RPL12/RPS3/ELAVL1/RPL23A/PGAM1/HNRNPC/RPLP1/RPS7/RPS28	21	BP
GO:0022627	cytosolic small ribosomal subunit	6/40	39/18675	2.0204e-10	1.62409e-09	8.99774e-10	RPS12/RPS21/RPS19/RPS3/RPS7/RPS28	6	CC
GO:0032200	telomere organization	9/40	167/17910	9.15688e-11	1.68763e-09	1.12976e-09	CCT8/CCT6A/CCT2/CCT7/CCT4/TCP1/CCT5/CCT3/HNRNPC	9	BP
GO:0006457	protein folding	9/40	176/17910	1.46465e-10	2.66836e-09	1.78629e-09	CCT8/CCT6A/CCT2/CCT7/CCT4/TCP1/CCT5/HSPA1A/CCT3	9	BP
GO:0009988	cell-cell recognition	7/40	69/17910	1.55341e-10	2.79789e-09	1.87301e-09	CCT8/CCT2/CCT7/CCT4/TCP1/CCT5/CCT3	7	BP
GO:1900180	regulation of protein localization to nucleus	8/40	117/17910	1.68162e-10	2.9948e-09	2.00482e-09	CCT8/CCT6A/CCT2/CCT7/CCT4/TCP1/CCT5/CCT3	8	BP
GO:0044271	cellular nitrogen compound biosynthetic process	30/40	4735/17910	1.95548e-10	3.44382e-09	2.30541e-09	CCT8/CCT6A/CCT2/RPL5/CCT7/CCT4/TCP1/CCT5/HSPA1A/RPS12/CCT3/YWHAQ/RPLP0/RACK1/YBX1/NPM1/RPS21/RPLP2/RPS19/ACTN1/RPL12/EIF2S1/RPS3/ELAVL1/RPL23A/PGAM1/HNRNPC/RPLP1/RPS7/RPS28	30	BP
GO:0010629	negative regulation of gene expression	22/40	2278/17910	2.04699e-10	3.56536e-09	2.38677e-09	RPL5/HSPA1A/SERBP1/RPS12/YWHAQ/RPLP0/RACK1/YBX1/NPM1/RPS21/RPLP2/RPS19/PTBP1/RPL12/EIF2S1/RPS3/ELAVL1/RPL23A/HNRNPC/RPLP1/RPS7/RPS28	22	BP
GO:0044248	cellular catabolic process	21/40	2054/17910	2.41422e-10	4.15929e-09	2.78437e-09	RPL5/HSPA1A/SERBP1/RPS12/RPLP0/RACK1/YBX1/NPM1/RPS21/RPLP2/RPS19/CALM1/RPL12/RPS3/ELAVL1/RPL23A/PGAM1/HNRNPC/RPLP1/RPS7/RPS28	21	BP
GO:0003735	structural constituent of ribosome	9/40	157/16967	8.45046e-11	4.90126e-09	2.95766e-09	RPL5/RPLP0/RPLP2/RPS19/RPL12/RPS3/RPL23A/RPLP1/RPS7	9	MF
GO:0071897	DNA biosynthetic process	9/40	192/17910	3.18102e-10	5.42141e-09	3.62928e-09	CCT8/CCT6A/CCT2/CCT7/CCT4/TCP1/CCT5/CCT3/HNRNPC	9	BP
GO:0022625	cytosolic large ribosomal subunit	6/40	52/18675	1.23536e-09	9.56257e-09	5.29782e-09	RPL5/RPLP0/RPLP2/RPL12/RPL23A/RPLP1	6	CC
GO:0051052	regulation of DNA metabolic process	11/40	403/17910	8.40864e-10	1.41784e-08	9.4915e-09	CCT8/CCT6A/CCT2/CCT7/CCT4/TCP1/CCT5/CCT3/NPM1/RPS3/HNRNPC	11	BP
GO:0009892	negative regulation of metabolic process	25/40	3321/17910	1.02098e-09	1.70342e-08	1.14033e-08	RPL5/HSPA1A/SERBP1/RPS12/YWHAQ/RPLP0/RACK1/YBX1/NPM1/RPS21/RPLP2/RPS19/PTBP1/CALM1/RPL12/EIF2S1/RPS3/ELAVL1/RPL23A/HNRNPC/RPLP1/RPS7/RPS28/YWHAG/AHSG	25	BP
GO:0051054	positive regulation of DNA metabolic process	9/40	222/17910	1.1505e-09	1.89952e-08	1.27161e-08	CCT8/CCT6A/CCT2/CCT7/CCT4/TCP1/CCT5/CCT3/RPS3	9	BP
GO:0010605	negative regulation of macromolecule metabolic process	24/40	3087/17910	1.56874e-09	2.56335e-08	1.71599e-08	RPL5/HSPA1A/SERBP1/RPS12/YWHAQ/RPLP0/RACK1/YBX1/NPM1/RPS21/RPLP2/RPS19/PTBP1/CALM1/RPL12/EIF2S1/RPS3/ELAVL1/RPL23A/HNRNPC/RPLP1/RPS7/RPS28/YWHAG	24	BP
GO:1904951	positive regulation of establishment of protein localization	11/40	440/17910	2.11413e-09	3.41928e-08	2.28898e-08	CCT8/CCT6A/CCT2/CCT7/CCT4/TCP1/CCT5/CCT3/YWHAQ/RACK1/YWHAG	11	BP
GO:0009059	macromolecule biosynthetic process	29/40	4806/17910	2.21219e-09	3.54173e-08	2.37096e-08	CCT8/CCT6A/CCT2/RPL5/CCT7/CCT4/TCP1/CCT5/HSPA1A/RPS12/CCT3/YWHAQ/RPLP0/RACK1/YBX1/NPM1/RPS21/RPLP2/RPS19/ACTN1/RPL12/EIF2S1/RPS3/ELAVL1/RPL23A/HNRNPC/RPLP1/RPS7/RPS28	29	BP
GO:0009056	catabolic process	21/40	2320/17910	2.32723e-09	3.68866e-08	2.46932e-08	RPL5/HSPA1A/SERBP1/RPS12/RPLP0/RACK1/YBX1/NPM1/RPS21/RPLP2/RPS19/CALM1/RPL12/RPS3/ELAVL1/RPL23A/PGAM1/HNRNPC/RPLP1/RPS7/RPS28	21	BP
GO:2001252	positive regulation of chromosome organization	8/40	169/17910	3.16566e-09	4.96789e-08	3.32567e-08	CCT8/CCT6A/CCT2/CCT7/CCT4/TCP1/CCT5/CCT3	8	BP
GO:0010638	positive regulation of organelle organization	12/40	591/17910	3.5801e-09	5.56319e-08	3.72419e-08	CCT8/CCT6A/CCT2/CCT7/CCT4/TCP1/CCT5/HSPA1A/CCT3/YWHAQ/RPS3/YWHAG	12	BP
GO:0015031	protein transport	18/40	1689/17910	4.75923e-09	7.32367e-08	4.90271e-08	THOC3/RPL5/TCP1/RPS12/YWHAQ/RPLP0/RACK1/NPM1/RPS21/RPLP2/RPS19/RPL12/RPS3/RPL23A/RPLP1/RPS7/RPS28/YWHAG	18	BP
GO:0034645	cellular macromolecule biosynthetic process	28/40	4634/17910	6.22633e-09	9.48916e-08	6.35237e-08	CCT8/CCT6A/CCT2/RPL5/CCT7/CCT4/TCP1/CCT5/HSPA1A/RPS12/CCT3/YWHAQ/RPLP0/RACK1/YBX1/NPM1/RPS21/RPLP2/RPS19/RPL12/EIF2S1/RPS3/ELAVL1/RPL23A/HNRNPC/RPLP1/RPS7/RPS28	28	BP
GO:0015833	peptide transport	18/40	1722/17910	6.47651e-09	9.77644e-08	6.54468e-08	THOC3/RPL5/TCP1/RPS12/YWHAQ/RPLP0/RACK1/NPM1/RPS21/RPLP2/RPS19/RPL12/RPS3/RPL23A/RPLP1/RPS7/RPS28/YWHAG	18	BP
GO:0042886	amide transport	18/40	1752/17910	8.5199e-09	1.27397e-07	8.52836e-08	THOC3/RPL5/TCP1/RPS12/YWHAQ/RPLP0/RACK1/NPM1/RPS21/RPLP2/RPS19/RPL12/RPS3/RPL23A/RPLP1/RPS7/RPS28/YWHAG	18	BP
GO:1903827	regulation of cellular protein localization	11/40	509/17910	9.61899e-09	1.42487e-07	9.53856e-08	CCT8/CCT6A/CCT2/CCT7/CCT4/TCP1/CCT5/CCT3/YWHAQ/RACK1/YWHAG	11	BP
GO:0071705	nitrogen compound transport	19/40	2035/17910	1.28821e-08	1.89056e-07	1.26561e-07	THOC3/RPL5/TCP1/RPS12/YWHAQ/RPLP0/RACK1/NPM1/RPS21/RPLP2/RPS19/RPL12/HNRNPA3/RPS3/RPL23A/RPLP1/RPS7/RPS28/YWHAG	19	BP
GO:0008037	cell recognition	7/40	129/17910	1.30597e-08	1.89905e-07	1.27129e-07	CCT8/CCT2/CCT7/CCT4/TCP1/CCT5/CCT3	7	BP
GO:0060249	anatomical structure homeostasis	10/40	413/17910	1.74279e-08	2.51121e-07	1.68109e-07	CCT8/CCT6A/CCT2/CCT7/CCT4/TCP1/CCT5/CCT3/ALB/HNRNPC	10	BP
GO:0033044	regulation of chromosome organization	9/40	311/17910	2.17939e-08	3.11201e-07	2.08328e-07	CCT8/CCT6A/CCT2/CCT7/CCT4/TCP1/CCT5/CCT3/HNRNPC	9	BP
GO:0007338	single fertilization	7/40	140/17910	2.3052e-08	3.26226e-07	2.18387e-07	CCT8/CCT2/CCT7/CCT4/TCP1/CCT5/CCT3	7	BP
GO:0005874	microtubule	9/40	357/18675	4.99857e-08	3.73108e-07	2.06708e-07	CCT8/CCT6A/CCT2/CCT7/CCT4/TCP1/CCT5/CCT3/CALM1	9	CC
GO:0034504	protein localization to nucleus	8/40	223/17910	2.78099e-08	3.90076e-07	2.6113e-07	CCT8/CCT6A/CCT2/CCT7/CCT4/TCP1/CCT5/CCT3	8	BP
GO:0003730	mRNA 3'-UTR binding	6/40	67/16967	1.04176e-08	4.83375e-07	2.91692e-07	RPL5/CCT5/SERBP1/ELAVL1/HNRNPC/RPS7	6	MF
GO:0015934	large ribosomal subunit	6/40	108/18675	1.06378e-07	7.66658e-07	4.24741e-07	RPL5/RPLP0/RPLP2/RPL12/RPL23A/RPLP1	6	CC
GO:0046907	intracellular transport	16/40	1546/17910	7.47523e-08	1.03932e-06	6.95756e-07	THOC3/RPL5/RPS12/YWHAQ/RPLP0/NPM1/RPS21/RPLP2/RPS19/RPL12/RPS3/RPL23A/RPLP1/RPS7/RPS28/YWHAG	16	BP
GO:0033043	regulation of organelle organization	14/40	1147/17910	8.67381e-08	1.19548e-06	8.00293e-07	CCT8/CCT6A/CCT2/CCT7/CCT4/TCP1/CCT5/HSPA1A/CCT3/YWHAQ/NPM1/RPS3/HNRNPC/YWHAG	14	BP
GO:0009566	fertilization	7/40	170/17910	8.78379e-08	1.2002e-06	8.03454e-07	CCT8/CCT2/CCT7/CCT4/TCP1/CCT5/CCT3	7	BP
GO:0090666	scaRNA localization to Cajal body	3/40	5/17910	1.02884e-07	1.39377e-06	9.33036e-07	CCT2/CCT4/TCP1	3	BP
GO:1901566	organonitrogen compound biosynthetic process	17/40	1819/17910	1.09252e-07	1.46749e-06	9.82387e-07	RPL5/RPS12/RPLP0/RACK1/NPM1/RPS21/RPLP2/RPS19/RPL12/EIF2S1/RPS3/ELAVL1/RPL23A/PGAM1/RPLP1/RPS7/RPS28	17	BP
GO:0045202	synapse	13/40	1091/18675	2.35577e-07	1.64119e-06	9.09246e-07	YWHAQ/RPLP0/RPS21/RPLP2/RPS19/ACTN1/RPL12/HNRNPA3/EIF2S1/RPS3/ELAVL1/RPS7/YWHAG	13	CC
GO:0015630	microtubule cytoskeleton	13/40	1102/18675	2.64457e-07	1.78295e-06	9.87786e-07	CCT8/CCT6A/CCT2/CCT7/CCT4/TCP1/CCT5/HSPA1A/CCT3/NPM1/CALM1/RPS3/RPS7	13	CC
GO:0051130	positive regulation of cellular component organization	14/40	1189/17910	1.35512e-07	1.80493e-06	1.20828e-06	CCT8/CCT6A/CCT2/CCT7/CCT4/TCP1/CCT5/HSPA1A/CCT3/YWHAQ/RACK1/RPS3/YWHAG/AHSG	14	BP
GO:0071702	organic substance transport	19/40	2416/17910	2.1112e-07	2.78854e-06	1.86674e-06	THOC3/RPL5/TCP1/RPS12/YWHAQ/RPLP0/RACK1/NPM1/RPS21/RPLP2/RPS19/RPL12/HNRNPA3/RPS3/RPL23A/RPLP1/RPS7/RPS28/YWHAG	19	BP
GO:0060341	regulation of cellular localization	12/40	863/17910	2.32483e-07	3.04533e-06	2.03865e-06	CCT8/CCT6A/CCT2/CCT7/CCT4/TCP1/CCT5/CCT3/YWHAQ/RACK1/CALM1/YWHAG	12	BP
GO:0051649	establishment of localization in cell	17/40	1919/17910	2.38402e-07	3.09727e-06	2.07342e-06	THOC3/RPL5/RPS12/YWHAQ/RPLP0/NPM1/RPS21/RPLP2/RPS19/CALM1/RPL12/RPS3/RPL23A/RPLP1/RPS7/RPS28/YWHAG	17	BP
GO:0009893	positive regulation of metabolic process	22/40	3313/17910	2.50602e-07	3.2293e-06	2.1618e-06	CCT8/CCT6A/CCT2/RPL5/CCT7/CCT4/TCP1/CCT5/HSPA1A/CCT3/RACK1/YBX1/NPM1/RPS19/ACTN1/PTBP1/CALM1/RPS3/ELAVL1/HNRNPC/RPLP1/RPS7	22	BP
GO:0010604	positive regulation of macromolecule metabolic process	21/40	3041/17910	2.99974e-07	3.83435e-06	2.56684e-06	CCT8/CCT6A/CCT2/RPL5/CCT7/CCT4/TCP1/CCT5/HSPA1A/CCT3/RACK1/YBX1/NPM1/ACTN1/PTBP1/CALM1/RPS3/ELAVL1/HNRNPC/RPLP1/RPS7	21	BP
GO:0099513	polymeric cytoskeletal fiber	10/40	635/18675	6.48673e-07	4.23664e-06	2.34717e-06	CCT8/CCT6A/CCT2/CCT7/CCT4/TCP1/CCT5/CCT3/ACTN1/CALM1	10	CC
GO:0070201	regulation of establishment of protein localization	11/40	723/17910	3.40593e-07	4.31872e-06	2.8911e-06	CCT8/CCT6A/CCT2/CCT7/CCT4/TCP1/CCT5/CCT3/YWHAQ/RACK1/YWHAG	11	BP
GO:0051338	regulation of transferase activity	12/40	902/17910	3.73921e-07	4.70369e-06	3.14881e-06	CCT2/RPL5/CCT4/TCP1/RACK1/NPM1/CALM1/RPS3/RPLP1/RPS7/YWHAG/AHSG	12	BP
GO:0030054	cell junction	13/40	1247/18675	1.08358e-06	6.84195e-06	3.79056e-06	RPL5/HSPA1A/YWHAQ/RPLP0/NPM1/RPLP2/RPS19/ACTN1/RPL12/RPS3/RPLP1/RPS7/YWHAG	13	CC
GO:0031981	nuclear lumen	24/40	4454/18675	1.11305e-06	6.84195e-06	3.79056e-06	CCT8/THOC3/RPL5/CCT4/TCP1/CCT5/HSPA1A/RPS12/HNRNPH1/RACK1/YBX1/NPM1/RPS21/RPS19/PTBP1/CALM1/RPL12/HNRNPA3/RPS3/ELAVL1/RPL23A/HNRNPC/RPS7/RPS28	24	CC
GO:0008187	poly-pyrimidine tract binding	4/40	22/16967	1.87835e-07	7.26295e-06	4.38282e-06	HNRNPH1/PTBP1/HNRNPC/RPS7	4	MF
GO:0044430	cytoskeletal part	14/40	1543/18675	1.9377e-06	1.15708e-05	6.41044e-06	CCT8/CCT6A/CCT2/CCT7/CCT4/TCP1/CCT5/HSPA1A/CCT3/NPM1/ACTN1/CALM1/RPS3/RPS7	14	CC
GO:0043488	regulation of mRNA stability	6/40	158/17910	1.28384e-06	1.60227e-05	1.07261e-05	HSPA1A/SERBP1/YBX1/NPM1/ELAVL1/HNRNPC	6	BP
GO:0065008	regulation of biological quality	22/40	3661/17910	1.51146e-06	1.87161e-05	1.25292e-05	CCT8/CCT6A/CCT2/RPL5/CCT7/CCT4/TCP1/CCT5/HSPA1A/SERBP1/CCT3/YWHAQ/RACK1/YBX1/NPM1/ALB/RPS19/CALM1/ELAVL1/HNRNPC/RPS7/YWHAG	22	BP
GO:0043487	regulation of RNA stability	6/40	163/17910	1.53972e-06	1.89183e-05	1.26645e-05	HSPA1A/SERBP1/YBX1/NPM1/ELAVL1/HNRNPC	6	BP
GO:0044428	nuclear part	24/40	4801/18675	4.67253e-06	2.71266e-05	1.50286e-05	CCT8/THOC3/RPL5/CCT4/TCP1/CCT5/HSPA1A/RPS12/HNRNPH1/RACK1/YBX1/NPM1/RPS21/RPS19/PTBP1/CALM1/RPL12/HNRNPA3/RPS3/ELAVL1/RPL23A/HNRNPC/RPS7/RPS28	24	CC
GO:1903311	regulation of mRNA metabolic process	7/40	275/17910	2.25327e-06	2.74726e-05	1.83911e-05	HSPA1A/SERBP1/YBX1/NPM1/PTBP1/ELAVL1/HNRNPC	7	BP
GO:0061013	regulation of mRNA catabolic process	6/40	178/17910	2.56828e-06	3.10743e-05	2.08022e-05	HSPA1A/SERBP1/YBX1/NPM1/ELAVL1/HNRNPC	6	BP
GO:0005654	nucleoplasm	20/40	3427/18675	5.51366e-06	3.11447e-05	1.72547e-05	CCT8/THOC3/RPL5/CCT4/HSPA1A/RPS12/HNRNPH1/RACK1/YBX1/NPM1/RPS21/RPS19/PTBP1/CALM1/HNRNPA3/RPS3/ELAVL1/HNRNPC/RPS7/RPS28	20	CC
GO:0005813	centrosome	8/40	473/18675	6.0198e-06	3.31089e-05	1.83429e-05	CCT8/CCT4/TCP1/CCT5/HSPA1A/NPM1/CALM1/RPS7	8	CC
GO:0051173	positive regulation of nitrogen compound metabolic process	19/40	2870/17910	3.14394e-06	3.7751e-05	2.52718e-05	CCT8/CCT6A/CCT2/RPL5/CCT7/CCT4/TCP1/CCT5/HSPA1A/CCT3/RACK1/YBX1/NPM1/ACTN1/PTBP1/CALM1/RPS3/ELAVL1/RPLP1	19	BP
GO:0005844	polysome	4/40	60/18675	8.06825e-06	4.32376e-05	2.39543e-05	RPS21/EIF2S1/RPS3/RPS28	4	CC
GO:0099512	supramolecular fiber	10/40	845/18675	8.38827e-06	4.38287e-05	2.42818e-05	CCT8/CCT6A/CCT2/CCT7/CCT4/TCP1/CCT5/CCT3/ACTN1/CALM1	10	CC
GO:0099081	supramolecular polymer	10/40	851/18675	8.92564e-06	4.48755e-05	2.48618e-05	CCT8/CCT6A/CCT2/CCT7/CCT4/TCP1/CCT5/CCT3/ACTN1/CALM1	10	CC
GO:0099080	supramolecular complex	10/40	852/18675	9.01804e-06	4.48755e-05	2.48618e-05	CCT8/CCT6A/CCT2/CCT7/CCT4/TCP1/CCT5/CCT3/ACTN1/CALM1	10	CC
GO:0051128	regulation of cellular component organization	17/40	2340/17910	3.98122e-06	4.74454e-05	3.17615e-05	CCT8/CCT6A/CCT2/CCT7/CCT4/TCP1/CCT5/HSPA1A/CCT3/YWHAQ/RACK1/NPM1/ALB/RPS3/HNRNPC/YWHAG/AHSG	17	BP
GO:0005856	cytoskeleton	15/40	2041/18675	1.00977e-05	4.90794e-05	2.71908e-05	CCT8/CCT6A/CCT2/CCT7/CCT4/TCP1/CCT5/HSPA1A/CCT3/NPM1/ACTN1/CALM1/RPS3/HNRNPC/RPS7	15	CC
GO:0008380	RNA splicing	8/40	440/17910	4.80236e-06	5.68041e-05	3.80266e-05	THOC3/HSPA1A/HNRNPH1/YBX1/PTBP1/HNRNPA3/ELAVL1/HNRNPC	8	BP
GO:0044297	cell body	8/40	522/18675	1.23482e-05	5.86538e-05	3.24952e-05	CCT8/CCT2/CCT7/CCT4/TCP1/CCT5/CCT3/RACK1	8	CC
GO:0005198	structural molecule activity	10/40	653/16967	1.98184e-06	6.56839e-05	3.96368e-05	RPL5/RPLP0/RPLP2/RPS19/ACTN1/RPL12/RPS3/RPL23A/RPLP1/RPS7	10	MF
GO:0006259	DNA metabolic process	11/40	963/17910	5.61944e-06	6.59764e-05	4.41669e-05	CCT8/CCT6A/CCT2/CCT7/CCT4/TCP1/CCT5/CCT3/NPM1/RPS3/HNRNPC	11	BP
GO:0031325	positive regulation of cellular metabolic process	19/40	3007/17910	6.39543e-06	7.45349e-05	4.98962e-05	CCT8/CCT6A/CCT2/RPL5/CCT7/CCT4/TCP1/CCT5/HSPA1A/CCT3/RACK1/YBX1/NPM1/ACTN1/PTBP1/CALM1/RPS3/ELAVL1/RPLP1	19	BP
GO:0032880	regulation of protein localization	11/40	979/17910	6.5779e-06	7.6102e-05	5.09452e-05	CCT8/CCT6A/CCT2/CCT7/CCT4/TCP1/CCT5/CCT3/YWHAQ/RACK1/YWHAG	11	BP
GO:0031329	regulation of cellular catabolic process	10/40	814/17910	8.70846e-06	0.000100021	6.69575e-05	RPL5/HSPA1A/SERBP1/RACK1/YBX1/NPM1/ELAVL1/PGAM1/HNRNPC/RPS7	10	BP
GO:0032069	regulation of nuclease activity	3/40	19/17910	9.75542e-06	0.00011124	7.44678e-05	HSPA1A/NPM1/RPS3	3	BP
GO:0042592	homeostatic process	14/40	1730/17910	1.20646e-05	0.000136589	9.1437e-05	CCT8/CCT6A/CCT2/CCT7/CCT4/TCP1/CCT5/HSPA1A/CCT3/RACK1/ALB/RPS19/CALM1/HNRNPC	14	BP
GO:0016070	RNA metabolic process	24/40	4867/17910	1.31602e-05	0.000147936	9.90332e-05	THOC3/RPL5/HSPA1A/SERBP1/RPS12/YWHAQ/RPLP0/HNRNPH1/YBX1/NPM1/RPS21/RPLP2/RPS19/ACTN1/PTBP1/RPL12/HNRNPA3/RPS3/ELAVL1/RPL23A/HNRNPC/RPLP1/RPS7/RPS28	24	BP
GO:0019901	protein kinase binding	9/40	568/16967	5.35815e-06	0.000155386	9.37677e-05	RACK1/NPM1/RPS19/CALM1/RPS3/ELAVL1/PGAM1/RPS7/YWHAG	9	MF
GO:1903312	negative regulation of mRNA metabolic process	4/40	69/17910	1.66046e-05	0.00018534	0.000124073	YBX1/PTBP1/ELAVL1/HNRNPC	4	BP
GO:0031328	positive regulation of cellular biosynthetic process	14/40	1809/17910	2.01136e-05	0.000222554	0.000148985	CCT8/CCT6A/CCT2/RPL5/CCT7/CCT4/TCP1/CCT5/CCT3/RACK1/YBX1/NPM1/ACTN1/ELAVL1	14	BP
GO:0042274	ribosomal small subunit biogenesis	3/40	24/17910	2.02194e-05	0.000222554	0.000148985	RPS19/RPS7/RPS28	3	BP
GO:0035770	ribonucleoprotein granule	5/40	188/18675	4.84627e-05	0.000225082	0.000124699	RPLP0/YBX1/HNRNPA3/EIF2S1/ELAVL1	5	CC
GO:0006396	RNA processing	12/40	1330/17910	2.11456e-05	0.000231144	0.000154735	THOC3/RPL5/HSPA1A/HNRNPH1/YBX1/RPS19/PTBP1/HNRNPA3/ELAVL1/HNRNPC/RPS7/RPS28	12	BP
GO:0034774	secretory granule lumen	6/40	321/18675	5.77299e-05	0.000262295	0.000145316	CCT8/CCT2/ALB/ACTN1/PGAM1/AHSG	6	CC
GO:0009894	regulation of catabolic process	10/40	916/17910	2.43008e-05	0.000262729	0.00017588	RPL5/HSPA1A/SERBP1/RACK1/YBX1/NPM1/ELAVL1/PGAM1/HNRNPC/RPS7	10	BP
GO:0031397	negative regulation of protein ubiquitination	4/40	76/17910	2.43666e-05	0.000262729	0.00017588	RPL5/HSPA1A/RPS3/RPS7	4	BP
GO:0009891	positive regulation of biosynthetic process	14/40	1842/17910	2.46968e-05	0.000264489	0.000177058	CCT8/CCT6A/CCT2/RPL5/CCT7/CCT4/TCP1/CCT5/CCT3/RACK1/YBX1/NPM1/ACTN1/ELAVL1	14	BP
GO:0042255	ribosome assembly	3/40	26/17910	2.58932e-05	0.000275441	0.00018439	RPL5/NPM1/RPS19	3	BP
GO:0051348	negative regulation of transferase activity	6/40	271/17910	2.82963e-05	0.000298998	0.000200159	RPL5/RACK1/NPM1/RPS7/YWHAG/AHSG	6	BP
GO:0060699	regulation of endoribonuclease activity	2/40	4/17910	2.90991e-05	0.000305444	0.000204475	HSPA1A/NPM1	2	BP
GO:0008266	poly(U) RNA binding	3/40	20/16967	1.34584e-05	0.000321962	0.000194287	HNRNPH1/HNRNPC/RPS7	3	MF
GO:0019210	kinase inhibitor activity	4/40	64/16967	1.51923e-05	0.000321962	0.000194287	RACK1/NPM1/YWHAG/AHSG	4	MF
GO:0019900	kinase binding	9/40	647/16967	1.52654e-05	0.000321962	0.000194287	RACK1/NPM1/RPS19/CALM1/RPS3/ELAVL1/PGAM1/RPS7/YWHAG	9	MF
GO:0060205	cytoplasmic vesicle lumen	6/40	338/18675	7.67934e-05	0.000339863	0.00018829	CCT8/CCT2/ALB/ACTN1/PGAM1/AHSG	6	CC
GO:0031983	vesicle lumen	6/40	339/18675	7.80546e-05	0.000339863	0.00018829	CCT8/CCT2/ALB/ACTN1/PGAM1/AHSG	6	CC
GO:0005815	microtubule organizing center	8/40	681/18675	8.2014e-05	0.000349815	0.000193803	CCT8/CCT4/TCP1/CCT5/HSPA1A/NPM1/CALM1/RPS7	8	CC
GO:0006996	organelle organization	19/40	3372/17910	3.50174e-05	0.000365149	0.000244443	CCT8/CCT6A/CCT2/RPL5/CCT7/CCT4/TCP1/CCT5/HSPA1A/SERBP1/CCT3/YWHAQ/NPM1/RPS19/ACTN1/EIF2S1/RPS3/HNRNPC/YWHAG	19	BP
GO:0003727	single-stranded RNA binding	4/40	68/16967	1.93409e-05	0.000371297	0.000224058	HNRNPH1/PTBP1/HNRNPC/RPS7	4	MF
GO:0048027	mRNA 5'-UTR binding	3/40	23/16967	2.08054e-05	0.000371297	0.000224058	RPL5/CCT5/RPS7	3	MF
GO:1903321	negative regulation of protein modification by small protein conjugation or removal	4/40	86/17910	3.96883e-05	0.00041115	0.000275237	RPL5/HSPA1A/RPS3/RPS7	4	BP
GO:0010468	regulation of gene expression	23/40	4819/17910	4.34908e-05	0.000447616	0.000299649	RPL5/HSPA1A/SERBP1/RPS12/YWHAQ/RPLP0/HNRNPH1/RACK1/YBX1/NPM1/RPS21/RPLP2/RPS19/PTBP1/RPL12/EIF2S1/RPS3/ELAVL1/RPL23A/HNRNPC/RPLP1/RPS7/RPS28	23	BP
GO:2001235	positive regulation of apoptotic signaling pathway	5/40	178/17910	4.54989e-05	0.00046386	0.000310523	YWHAQ/RACK1/RPS3/RPS7/YWHAG	5	BP
GO:0031400	negative regulation of protein modification process	8/40	601/17910	4.56543e-05	0.00046386	0.000310523	RPL5/HSPA1A/RACK1/NPM1/CALM1/RPS3/RPS7/YWHAG	8	BP
GO:0019207	kinase regulator activity	5/40	154/16967	2.93913e-05	0.000487056	0.000293913	RACK1/NPM1/CALM1/YWHAG/AHSG	5	MF
GO:0051343	positive regulation of cyclic-nucleotide phosphodiesterase activity	2/40	5/17910	4.84299e-05	0.000488926	0.000327304	RACK1/CALM1	2	BP
GO:0010557	positive regulation of macromolecule biosynthetic process	13/40	1698/17910	4.96163e-05	0.000497733	0.000333199	CCT8/CCT6A/CCT2/RPL5/CCT7/CCT4/TCP1/CCT5/CCT3/YBX1/NPM1/ACTN1/ELAVL1	13	BP
GO:0045935	positive regulation of nucleobase-containing compound metabolic process	13/40	1715/17910	5.50686e-05	0.000548954	0.000367488	CCT8/CCT6A/CCT2/CCT7/CCT4/TCP1/CCT5/HSPA1A/CCT3/YBX1/NPM1/ACTN1/RPS3	13	BP
GO:0034248	regulation of cellular amide metabolic process	7/40	452/17910	5.64346e-05	0.000559055	0.000374251	RPL5/RACK1/NPM1/EIF2S1/RPS3/ELAVL1/PGAM1	7	BP
GO:0019219	regulation of nucleobase-containing compound metabolic process	20/40	3853/17910	6.41648e-05	0.000631685	0.000422871	CCT8/CCT6A/CCT2/CCT7/CCT4/TCP1/CCT5/HSPA1A/SERBP1/CCT3/YWHAQ/HNRNPH1/YBX1/NPM1/ACTN1/PTBP1/RPS3/ELAVL1/PGAM1/HNRNPC	20	BP
GO:0065003	protein-containing complex assembly	13/40	1742/17910	6.48124e-05	0.000634121	0.000424502	CCT8/CCT2/RPL5/TCP1/HSPA1A/CCT3/RACK1/NPM1/ALB/RPS19/EIF2S1/RPS3/ELAVL1	13	BP
GO:0048255	mRNA stabilization	3/40	36/17910	7.00143e-05	0.000676663	0.000452981	YBX1/ELAVL1/HNRNPC	3	BP
GO:0051973	positive regulation of telomerase activity	3/40	36/17910	7.00143e-05	0.000676663	0.000452981	CCT2/CCT4/TCP1	3	BP
GO:0060700	regulation of ribonuclease activity	2/40	6/17910	7.25421e-05	0.000696844	0.000466491	HSPA1A/NPM1	2	BP
GO:0042981	regulation of apoptotic process	12/40	1512/17910	7.49817e-05	0.00071594	0.000479274	TCP1/HSPA1A/SERBP1/YWHAQ/RACK1/NPM1/ALB/ACTN1/EIF2S1/RPS3/RPS7/YWHAG	12	BP
GO:0003729	mRNA binding	7/40	425/16967	5.37171e-05	0.000782278	0.000472065	RPL5/CCT5/SERBP1/RPS3/ELAVL1/HNRNPC/RPS7	7	MF
GO:1990948	ubiquitin ligase inhibitor activity	2/40	5/16967	5.39502e-05	0.000782278	0.000472065	RPL5/RPS7	2	MF
GO:0042254	ribosome biogenesis	5/40	202/17910	8.29112e-05	0.000786912	0.000526785	RPL5/NPM1/RPS19/RPS7/RPS28	5	BP
GO:0044085	cellular component biogenesis	17/40	2951/17910	8.90016e-05	0.000834844	0.000558873	CCT8/CCT2/RPL5/TCP1/HSPA1A/CCT3/RACK1/NPM1/ALB/RPS19/ACTN1/EIF2S1/RPS3/ELAVL1/RPS7/RPS28/YWHAG	17	BP
GO:0043067	regulation of programmed cell death	12/40	1539/17910	8.90149e-05	0.000834844	0.000558873	TCP1/HSPA1A/SERBP1/YWHAQ/RACK1/NPM1/ALB/ACTN1/EIF2S1/RPS3/RPS7/YWHAG	12	BP
GO:0010494	cytoplasmic stress granule	3/40	55/18675	0.000221074	0.000924091	0.000511962	YBX1/EIF2S1/ELAVL1	3	CC
GO:0043489	RNA stabilization	3/40	41/17910	0.000103725	0.000967087	0.000647401	YBX1/ELAVL1/HNRNPC	3	BP
GO:0006397	mRNA processing	7/40	499/17910	0.000104934	0.000972634	0.000651114	THOC3/HNRNPH1/YBX1/PTBP1/HNRNPA3/ELAVL1/HNRNPC	7	BP
GO:0000377	RNA splicing, via transesterification reactions with bulged adenosine as nucleophile	6/40	344/17910	0.000106313	0.000974022	0.000652044	HNRNPH1/YBX1/PTBP1/HNRNPA3/ELAVL1/HNRNPC	6	BP
GO:0000398	mRNA splicing, via spliceosome	6/40	344/17910	0.000106313	0.000974022	0.000652044	HNRNPH1/YBX1/PTBP1/HNRNPA3/ELAVL1/HNRNPC	6	BP
GO:0032879	regulation of localization	16/40	2688/17910	0.000108678	0.000989972	0.000662721	CCT8/CCT6A/CCT2/CCT7/CCT4/TCP1/CCT5/HSPA1A/CCT3/YWHAQ/RACK1/RPS19/ACTN1/CALM1/YWHAG/AHSG	16	BP
GO:0051276	chromosome organization	10/40	1097/17910	0.000111669	0.0010114	0.000677067	CCT8/CCT6A/CCT2/CCT7/CCT4/TCP1/CCT5/CCT3/NPM1/HNRNPC	10	BP
GO:0000375	RNA splicing, via transesterification reactions	6/40	348/17910	0.000113263	0.00102001	0.000682831	HNRNPH1/YBX1/PTBP1/HNRNPA3/ELAVL1/HNRNPC	6	BP
GO:0055105	ubiquitin-protein transferase inhibitor activity	2/40	6/16967	8.08046e-05	0.00104297	0.000629376	RPL5/RPS7	2	MF
GO:0019899	enzyme binding	14/40	1941/16967	8.09198e-05	0.00104297	0.000629376	CCT2/RPL5/TCP1/HSPA1A/RACK1/YBX1/NPM1/RPS19/CALM1/RPS3/ELAVL1/PGAM1/RPS7/YWHAG	14	MF
GO:1901028	regulation of mitochondrial outer membrane permeabilization involved in apoptotic signaling pathway	3/40	43/17910	0.000119711	0.00106597	0.000713594	HSPA1A/YWHAQ/YWHAG	3	BP
GO:1902373	negative regulation of mRNA catabolic process	3/40	43/17910	0.000119711	0.00106597	0.000713594	YBX1/ELAVL1/HNRNPC	3	BP
GO:0030141	secretory granule	8/40	806/18675	0.000261672	0.00107234	0.000594096	CCT8/CCT2/TCP1/HSPA1A/ALB/ACTN1/PGAM1/AHSG	8	CC
GO:0072562	blood microparticle	4/40	147/18675	0.000270192	0.00108596	0.000601641	HSPA1A/ALB/PRSS1/AHSG	4	CC
GO:0031324	negative regulation of cellular metabolic process	15/40	2432/17910	0.000132572	0.00117389	0.000785844	RPL5/HSPA1A/YWHAQ/RACK1/YBX1/NPM1/PTBP1/CALM1/EIF2S1/RPS3/ELAVL1/HNRNPC/RPS7/YWHAG/AHSG	15	BP
GO:0032071	regulation of endodeoxyribonuclease activity	2/40	8/17910	0.000135029	0.00118244	0.000791565	NPM1/RPS3	2	BP
GO:0032075	positive regulation of nuclease activity	2/40	8/17910	0.000135029	0.00118244	0.000791565	HSPA1A/RPS3	2	BP
GO:0031326	regulation of cellular biosynthetic process	20/40	4060/17910	0.00013929	0.00121305	0.000812055	CCT8/CCT6A/CCT2/RPL5/CCT7/CCT4/TCP1/CCT5/HSPA1A/CCT3/YWHAQ/RACK1/YBX1/NPM1/ACTN1/EIF2S1/RPS3/ELAVL1/PGAM1/HNRNPC	20	BP
GO:0010608	posttranscriptional regulation of gene expression	10/40	1129/17910	0.000141661	0.00122695	0.000821363	RPL5/HSPA1A/SERBP1/RACK1/YBX1/NPM1/EIF2S1/RPS3/ELAVL1/HNRNPC	10	BP
GO:0004857	enzyme inhibitor activity	6/40	332/16967	0.000117482	0.00142967	0.000862731	RPL5/RACK1/NPM1/RPS7/YWHAG/AHSG	6	MF
GO:0047485	protein N-terminus binding	4/40	109/16967	0.000123247	0.00142967	0.000862731	HSPA1A/YWHAQ/RPS21/CALM1	4	MF
GO:0051972	regulation of telomerase activity	3/40	48/17910	0.000166483	0.00143411	0.000960041	CCT2/CCT4/TCP1	3	BP
GO:0014069	postsynaptic density	5/40	290/18675	0.000367795	0.00144348	0.000799712	RPLP0/RPS19/RPL12/HNRNPA3/RPS3	5	CC
GO:0005681	spliceosomal complex	4/40	160/18675	0.000372957	0.00144348	0.000799712	HNRNPH1/YBX1/HNRNPA3/HNRNPC	4	CC
GO:0044417	translocation of molecules into host	2/40	9/17910	0.000173364	0.0014616	0.000978447	THOC3/TCP1	2	BP
GO:0051342	regulation of cyclic-nucleotide phosphodiesterase activity	2/40	9/17910	0.000173364	0.0014616	0.000978447	RACK1/CALM1	2	BP
GO:0051836	translocation of molecules into other organism involved in symbiotic interaction	2/40	9/17910	0.000173364	0.0014616	0.000978447	THOC3/TCP1	2	BP
GO:1904667	negative regulation of ubiquitin protein ligase activity	2/40	9/17910	0.000173364	0.0014616	0.000978447	RPL5/RPS7	2	BP
GO:0032279	asymmetric synapse	5/40	294/18675	0.000391601	0.00148003	0.000819962	RPLP0/RPS19/RPL12/HNRNPA3/RPS3	5	CC
GO:0031093	platelet alpha granule lumen	3/40	67/18675	0.000396564	0.00148003	0.000819962	ALB/ACTN1/AHSG	3	CC
GO:1902369	negative regulation of RNA catabolic process	3/40	49/17910	0.000177067	0.00148492	0.000994059	YBX1/ELAVL1/HNRNPC	3	BP
GO:0009889	regulation of biosynthetic process	20/40	4135/17910	0.000181885	0.00151551	0.00101453	CCT8/CCT6A/CCT2/RPL5/CCT7/CCT4/TCP1/CCT5/HSPA1A/CCT3/YWHAQ/RACK1/YBX1/NPM1/ACTN1/EIF2S1/RPS3/ELAVL1/PGAM1/HNRNPC	20	BP
GO:0010941	regulation of cell death	12/40	1659/17910	0.000182626	0.00151551	0.00101453	TCP1/HSPA1A/SERBP1/YWHAQ/RACK1/NPM1/ALB/ACTN1/EIF2S1/RPS3/RPS7/YWHAG	12	BP
GO:0022613	ribonucleoprotein complex biogenesis	6/40	381/17910	0.000185504	0.0015227	0.00101935	RPL5/NPM1/RPS19/EIF2S1/RPS7/RPS28	6	BP
GO:0044267	cellular protein metabolic process	22/40	4871/17910	0.000185938	0.0015227	0.00101935	RPL5/HSPA1A/RPS12/RPLP0/RACK1/NPM1/ALB/RPS21/RPLP2/RPS19/PTBP1/CALM1/RPL12/EIF2S1/RPS3/ELAVL1/RPL23A/RPLP1/RPS7/RPS28/YWHAG/AHSG	22	BP
GO:0002576	platelet degranulation	4/40	128/17910	0.000186375	0.0015227	0.00101935	ALB/ACTN1/CALM1/AHSG	4	BP
GO:0031330	negative regulation of cellular catabolic process	5/40	244/17910	0.00020083	0.00163239	0.00109277	RPL5/YBX1/ELAVL1/HNRNPC/RPS7	5	BP
GO:0019843	rRNA binding	3/40	44/16967	0.00015034	0.0016609	0.00100227	RPL5/RPS3/RPL23A	3	MF
GO:0097345	mitochondrial outer membrane permeabilization	3/40	52/17910	0.000211412	0.00170964	0.00114449	HSPA1A/YWHAQ/YWHAG	3	BP
GO:0032070	regulation of deoxyribonuclease activity	2/40	10/17910	0.000216398	0.00174107	0.00116553	NPM1/RPS3	2	BP
GO:0006417	regulation of translation	6/40	397/17910	0.00023167	0.00184521	0.00123525	RPL5/RACK1/NPM1/EIF2S1/RPS3/ELAVL1	6	BP
GO:2001233	regulation of apoptotic signaling pathway	6/40	397/17910	0.00023167	0.00184521	0.00123525	HSPA1A/YWHAQ/RACK1/RPS3/RPS7/YWHAG	6	BP
GO:2000058	regulation of ubiquitin-dependent protein catabolic process	4/40	137/17910	0.000241834	0.00191654	0.001283	RPL5/HSPA1A/RACK1/RPS7	4	BP
GO:0036464	cytoplasmic ribonucleoprotein granule	4/40	176/18675	0.000534618	0.00192729	0.00106775	RPLP0/YBX1/EIF2S1/ELAVL1	4	CC
GO:0098984	neuron to neuron synapse	5/40	315/18675	0.000536296	0.00192729	0.00106775	RPLP0/RPS19/RPL12/HNRNPA3/RPS3	5	CC
GO:0099572	postsynaptic specialization	5/40	316/18675	0.000544067	0.00192729	0.00106775	RPLP0/RPS19/RPL12/HNRNPA3/RPS3	5	CC
GO:0051172	negative regulation of nitrogen compound metabolic process	14/40	2271/17910	0.00024643	0.00194324	0.00130087	RPL5/HSPA1A/YWHAQ/RACK1/YBX1/NPM1/PTBP1/CALM1/EIF2S1/RPS3/ELAVL1/HNRNPC/RPS7/YWHAG	14	BP
GO:0045055	regulated exocytosis	8/40	768/17910	0.000250197	0.00196318	0.00131422	CCT8/CCT2/HSPA1A/ALB/ACTN1/CALM1/PGAM1/AHSG	8	BP
GO:0010556	regulation of macromolecule biosynthetic process	19/40	3877/17910	0.000252048	0.00196796	0.00131742	CCT8/CCT6A/CCT2/RPL5/CCT7/CCT4/TCP1/CCT5/HSPA1A/CCT3/YWHAQ/RACK1/YBX1/NPM1/ACTN1/EIF2S1/RPS3/ELAVL1/HNRNPC	19	BP
GO:0034250	positive regulation of cellular amide metabolic process	4/40	140/17910	0.000262707	0.00204113	0.0013664	RPL5/RACK1/NPM1/ELAVL1	4	BP
GO:0099503	secretory vesicle	8/40	923/18675	0.000647699	0.00225615	0.00124995	CCT8/CCT2/TCP1/HSPA1A/ALB/ACTN1/PGAM1/AHSG	8	CC
GO:1902110	positive regulation of mitochondrial membrane permeability involved in apoptotic process	3/40	58/17910	0.000292448	0.00226112	0.00151367	HSPA1A/YWHAQ/YWHAG	3	BP
GO:0043933	protein-containing complex subunit organization	13/40	2032/17910	0.000310387	0.00238817	0.00159872	CCT8/CCT2/RPL5/TCP1/HSPA1A/CCT3/RACK1/NPM1/ALB/RPS19/EIF2S1/RPS3/ELAVL1	13	BP
GO:0071013	catalytic step 2 spliceosome	3/40	82/18675	0.000717003	0.00245662	0.00136101	HNRNPH1/HNRNPA3/HNRNPC	3	CC
GO:1902686	mitochondrial outer membrane permeabilization involved in programmed cell death	3/40	60/17910	0.000323331	0.00247574	0.00165735	HSPA1A/YWHAQ/YWHAG	3	BP
GO:0035794	positive regulation of mitochondrial membrane permeability	3/40	62/17910	0.000356243	0.00270165	0.00180858	HSPA1A/YWHAQ/YWHAG	3	BP
GO:2001244	positive regulation of intrinsic apoptotic signaling pathway	3/40	62/17910	0.000356243	0.00270165	0.00180858	RACK1/RPS3/RPS7	3	BP
GO:0006364	rRNA processing	4/40	154/17910	0.000377578	0.00284982	0.00190776	RPL5/RPS19/RPS7/RPS28	4	BP
GO:1902108	regulation of mitochondrial membrane permeability involved in apoptotic process	3/40	64/17910	0.00039124	0.00292507	0.00195814	HSPA1A/YWHAQ/YWHAG	3	BP
GO:1905710	positive regulation of membrane permeability	3/40	64/17910	0.00039124	0.00292507	0.00195814	HSPA1A/YWHAQ/YWHAG	3	BP
GO:0019887	protein kinase regulator activity	4/40	136/16967	0.000288535	0.00304273	0.00183613	RACK1/NPM1/CALM1/YWHAG	4	MF
GO:0032269	negative regulation of cellular protein metabolic process	9/40	1049/17910	0.00041216	0.00306701	0.00205316	RPL5/HSPA1A/RACK1/NPM1/CALM1/EIF2S1/RPS3/RPS7/YWHAG	9	BP
GO:0009895	negative regulation of catabolic process	5/40	288/17910	0.000430977	0.00319205	0.00213686	RPL5/YBX1/ELAVL1/HNRNPC/RPS7	5	BP
GO:0043558	regulation of translational initiation in response to stress	2/40	14/17910	0.000435138	0.00320788	0.00214746	NPM1/EIF2S1	2	BP
GO:0031091	platelet alpha granule	3/40	91/18675	0.000970557	0.00327172	0.00181258	ALB/ACTN1/AHSG	3	CC
GO:0050790	regulation of catalytic activity	13/40	2116/17910	0.000462618	0.00339467	0.00227251	CCT2/RPL5/CCT4/TCP1/HSPA1A/RACK1/NPM1/CALM1/RPS3/RPLP1/RPS7/YWHAG/AHSG	13	BP
GO:2001242	regulation of intrinsic apoptotic signaling pathway	4/40	163/17910	0.000468116	0.00341919	0.00228892	HSPA1A/RACK1/RPS3/RPS7	4	BP
GO:2000112	regulation of cellular macromolecule biosynthetic process	18/40	3725/17910	0.00049582	0.00360493	0.00241326	CCT8/CCT6A/CCT2/RPL5/CCT7/CCT4/TCP1/CCT5/HSPA1A/CCT3/YWHAQ/RACK1/YBX1/NPM1/EIF2S1/RPS3/ELAVL1/HNRNPC	18	BP
GO:0046931	pore complex assembly	2/40	15/17910	0.000501373	0.00361217	0.00241811	CCT8/CCT3	2	BP
GO:0070935	3'-UTR-mediated mRNA stabilization	2/40	15/17910	0.000501373	0.00361217	0.00241811	ELAVL1/HNRNPC	2	BP
GO:0004860	protein kinase inhibitor activity	3/40	60/16967	0.000378437	0.00381728	0.00230353	RACK1/NPM1/YWHAG	3	MF
GO:0006887	exocytosis	8/40	862/17910	0.00054303	0.00389458	0.00260717	CCT8/CCT2/HSPA1A/ALB/ACTN1/CALM1/PGAM1/AHSG	8	BP
GO:0022607	cellular component assembly	15/40	2765/17910	0.000557201	0.00397822	0.00266315	CCT8/CCT2/RPL5/TCP1/HSPA1A/CCT3/RACK1/NPM1/ALB/RPS19/ACTN1/EIF2S1/RPS3/ELAVL1/YWHAG	15	BP
GO:0051131	chaperone-mediated protein complex assembly	2/40	16/17910	0.000572189	0.00404875	0.00271037	CCT2/HSPA1A	2	BP
GO:0051444	negative regulation of ubiquitin-protein transferase activity	2/40	16/17910	0.000572189	0.00404875	0.00271037	RPL5/RPS7	2	BP
GO:0098794	postsynapse	6/40	568/18675	0.00122736	0.0040717	0.00225579	RPLP0/RPS19/RPL12/HNRNPA3/RPS3/ELAVL1	6	CC
GO:0046902	regulation of mitochondrial membrane permeability	3/40	74/17910	0.00059939	0.00422237	0.0028266	HSPA1A/YWHAQ/YWHAG	3	BP
GO:0051248	negative regulation of protein metabolic process	9/40	1116/17910	0.000647115	0.0045384	0.00303816	RPL5/HSPA1A/RACK1/NPM1/CALM1/EIF2S1/RPS3/RPS7/YWHAG	9	BP
GO:0006915	apoptotic process	12/40	1907/17910	0.000664	0.0046363	0.0031037	TCP1/HSPA1A/SERBP1/YWHAQ/RACK1/NPM1/ALB/ACTN1/EIF2S1/RPS3/RPS7/YWHAG	12	BP
GO:0044183	protein binding involved in protein folding	2/40	14/16967	0.000484395	0.00468248	0.00282564	CCT2/HSPA1A	2	MF
GO:0043555	regulation of translation in response to stress	2/40	18/17910	0.000727482	0.00505728	0.00338551	NPM1/EIF2S1	2	BP
GO:0050839	cell adhesion molecule binding	6/40	444/16967	0.000560268	0.00519929	0.0031375	CCT8/HSPA1A/SERBP1/RACK1/ACTN1/RPL23A	6	MF
GO:0045296	cadherin binding	5/40	297/16967	0.000632903	0.00547228	0.00330224	CCT8/HSPA1A/SERBP1/RACK1/RPL23A	5	MF
GO:0055106	ubiquitin-protein transferase regulator activity	2/40	16/16967	0.00063686	0.00547228	0.00330224	RPL5/RPS7	2	MF
GO:0070925	organelle assembly	7/40	699/17910	0.000810743	0.00561148	0.00375651	RPL5/HSPA1A/NPM1/RPS19/EIF2S1/RPS3/YWHAG	7	BP
GO:0016072	rRNA metabolic process	4/40	191/17910	0.000848433	0.00584681	0.00391405	RPL5/RPS19/RPS7/RPS28	4	BP
GO:0090559	regulation of membrane permeability	3/40	84/17910	0.00086754	0.0059526	0.00398487	HSPA1A/YWHAQ/YWHAG	3	BP
GO:0042788	polysomal ribosome	2/40	30/18675	0.00187342	0.0061179	0.00338942	RPS21/RPS28	2	CC
GO:0031396	regulation of protein ubiquitination	4/40	196/17910	0.000934074	0.0063815	0.00427199	RPL5/HSPA1A/RPS3/RPS7	4	BP
GO:0005730	nucleolus	9/40	1369/18675	0.0020413	0.00656357	0.00363633	RPL5/CCT5/NPM1/RPS19/PTBP1/RPL12/RPS3/RPL23A/RPS7	9	CC
GO:1903050	regulation of proteolysis involved in cellular protein catabolic process	4/40	198/17910	0.000969978	0.00659835	0.00441716	RPL5/HSPA1A/RACK1/RPS7	4	BP
GO:0044456	synapse part	7/40	861/18675	0.00212572	0.00673143	0.00372933	RPLP0/RPS19/RPL12/HNRNPA3/RPS3/ELAVL1/YWHAG	7	CC
GO:0034622	cellular protein-containing complex assembly	8/40	952/17910	0.00104118	0.00705245	0.00472115	CCT2/RPL5/TCP1/HSPA1A/NPM1/RPS19/EIF2S1/RPS3	8	BP
GO:1904813	ficolin-1-rich granule lumen	3/40	124/18675	0.00235966	0.00736073	0.00407796	CCT8/HSPA1A/PGAM1	3	CC
GO:1904666	regulation of ubiquitin protein ligase activity	2/40	22/17910	0.00109217	0.00736632	0.00493127	RPL5/RPS7	2	BP
GO:0022618	ribonucleoprotein complex assembly	4/40	209/17910	0.00118504	0.00795887	0.00532794	RPL5/NPM1/RPS19/EIF2S1	4	BP
GO:0012501	programmed cell death	12/40	2049/17910	0.00126107	0.00843374	0.00564583	TCP1/HSPA1A/SERBP1/YWHAQ/RACK1/NPM1/ALB/ACTN1/EIF2S1/RPS3/RPS7/YWHAG	12	BP
GO:1900739	regulation of protein insertion into mitochondrial membrane involved in apoptotic signaling pathway	2/40	25/17910	0.00141241	0.00936679	0.00627045	YWHAQ/YWHAG	2	BP
GO:1900740	positive regulation of protein insertion into mitochondrial membrane involved in apoptotic signaling pathway	2/40	25/17910	0.00141241	0.00936679	0.00627045	YWHAQ/YWHAG	2	BP
GO:0071826	ribonucleoprotein complex subunit organization	4/40	221/17910	0.00145565	0.00961335	0.0064355	RPL5/NPM1/RPS19/EIF2S1	4	BP
GO:1903320	regulation of protein modification by small protein conjugation or removal	4/40	223/17910	0.00150461	0.00989544	0.00662434	RPL5/HSPA1A/RPS3/RPS7	4	BP
GO:0097190	apoptotic signaling pathway	6/40	579/17910	0.00167475	0.0109689	0.00734295	HSPA1A/YWHAQ/RACK1/RPS3/RPS7/YWHAG	6	BP
GO:1903362	regulation of cellular protein catabolic process	4/40	230/17910	0.00168503	0.0109908	0.00735763	RPL5/HSPA1A/RACK1/RPS7	4	BP
GO:0031116	positive regulation of microtubule polymerization	2/40	28/17910	0.00177211	0.0115115	0.00770617	HSPA1A/RPS3	2	BP
GO:0043549	regulation of kinase activity	7/40	807/17910	0.00186456	0.0120626	0.00807508	RACK1/NPM1/CALM1/RPS3/RPLP1/YWHAG/AHSG	7	BP
GO:0019953	sexual reproduction	7/40	808/17910	0.00187777	0.0120987	0.00809925	CCT8/CCT2/CCT7/CCT4/TCP1/CCT5/CCT3	7	BP
GO:0001844	protein insertion into mitochondrial membrane involved in apoptotic signaling pathway	2/40	29/17910	0.0019007	0.0121968	0.00816495	YWHAQ/YWHAG	2	BP
GO:0071482	cellular response to light stimulus	3/40	113/17910	0.00203854	0.0130286	0.00872176	NPM1/CALM1/EIF2S1	3	BP
GO:0033673	negative regulation of kinase activity	4/40	243/17910	0.0020592	0.0131077	0.00877476	RACK1/NPM1/YWHAG/AHSG	4	BP
GO:0043484	regulation of RNA splicing	3/40	115/17910	0.0021431	0.0135438	0.00906671	HSPA1A/HNRNPH1/PTBP1	3	BP
GO:0008219	cell death	12/40	2178/17910	0.0021448	0.0135438	0.00906671	TCP1/HSPA1A/SERBP1/YWHAQ/RACK1/NPM1/ALB/ACTN1/EIF2S1/RPS3/RPS7/YWHAG	12	BP
GO:0051347	positive regulation of transferase activity	6/40	609/17910	0.00216166	0.0135962	0.00910173	CCT2/CCT4/TCP1/CALM1/RPS3/RPLP1	6	BP
GO:0051204	protein insertion into mitochondrial membrane	2/40	31/17910	0.00217078	0.0135995	0.00910399	YWHAQ/YWHAG	2	BP
GO:0045727	positive regulation of translation	3/40	117/17910	0.00225095	0.0140463	0.00940305	RPL5/NPM1/ELAVL1	3	BP
GO:0031112	positive regulation of microtubule polymerization or depolymerization	2/40	32/17910	0.00231223	0.0143721	0.00962118	HSPA1A/RPS3	2	BP
GO:0008637	apoptotic mitochondrial changes	3/40	119/17910	0.00236212	0.0146248	0.00979035	HSPA1A/YWHAQ/YWHAG	3	BP
GO:1905477	positive regulation of protein localization to membrane	3/40	120/17910	0.00241896	0.0149185	0.00998693	YWHAQ/RACK1/YWHAG	3	BP
GO:0007006	mitochondrial membrane organization	3/40	122/17910	0.00253517	0.0155746	0.0104262	HSPA1A/YWHAQ/YWHAG	3	BP
GO:0044092	negative regulation of molecular function	8/40	1096/17910	0.00254951	0.0156022	0.0104447	RPL5/RACK1/NPM1/CALM1/EIF2S1/RPS7/YWHAG/AHSG	8	BP
GO:0034620	cellular response to unfolded protein	3/40	123/17910	0.00259455	0.0157167	0.0105213	HSPA1A/RACK1/EIF2S1	3	BP
GO:0044093	positive regulation of molecular function	10/40	1636/17910	0.00259904	0.0157167	0.0105213	CCT2/CCT4/TCP1/HSPA1A/RACK1/NPM1/CALM1/EIF2S1/RPS3/RPLP1	10	BP
GO:0045730	respiratory burst	2/40	34/17910	0.00260788	0.0157167	0.0105213	RPS19/PGAM1	2	BP
GO:1901030	positive regulation of mitochondrial outer membrane permeabilization involved in apoptotic signaling pathway	2/40	34/17910	0.00260788	0.0157167	0.0105213	YWHAQ/YWHAG	2	BP
GO:0006414	translational elongation	3/40	124/17910	0.00265479	0.0159388	0.01067	RACK1/RPLP2/RPLP1	3	BP
GO:0043021	ribonucleoprotein complex binding	3/40	107/16967	0.00203328	0.0168472	0.0101664	RACK1/NPM1/EIF2S1	3	MF
GO:0043065	positive regulation of apoptotic process	6/40	652/17910	0.00303858	0.0181742	0.0121664	YWHAQ/RACK1/EIF2S1/RPS3/RPS7/YWHAG	6	BP
GO:0043068	positive regulation of programmed cell death	6/40	660/17910	0.00322757	0.019232	0.0128745	YWHAQ/RACK1/EIF2S1/RPS3/RPS7/YWHAG	6	BP
GO:0042326	negative regulation of phosphorylation	5/40	454/17910	0.00324292	0.0192511	0.0128873	RACK1/NPM1/CALM1/YWHAG/AHSG	5	BP
GO:0097718	disordered domain specific binding	2/40	31/16967	0.00241329	0.0193063	0.0116504	HSPA1A/CALM1	2	MF
GO:0097193	intrinsic apoptotic signaling pathway	4/40	277/17910	0.00330297	0.0195343	0.0130769	HSPA1A/RACK1/RPS3/RPS7	4	BP
GO:0097451	glial limiting end-foot	1/40	3/18675	0.00641229	0.0197084	0.0109188	EIF2S1	1	CC
GO:0044325	ion channel binding	3/40	116/16967	0.00255873	0.0197875	0.0119408	YWHAQ/ACTN1/CALM1	3	MF
GO:0035967	cellular response to topologically incorrect protein	3/40	135/17910	0.00337507	0.0198866	0.0133127	HSPA1A/RACK1/EIF2S1	3	BP
GO:0044275	cellular carbohydrate catabolic process	2/40	39/17910	0.00342046	0.0200793	0.0134418	CALM1/PGAM1	2	BP
GO:0031399	regulation of protein modification process	10/40	1718/17910	0.00371709	0.0217402	0.0145536	RPL5/HSPA1A/RACK1/NPM1/PTBP1/CALM1/RPS3/RPLP1/RPS7/YWHAG	10	BP
GO:0101002	ficolin-1-rich granule	3/40	185/18675	0.00722039	0.0218705	0.0121166	CCT8/HSPA1A/PGAM1	3	CC
GO:0008200	ion channel inhibitor activity	2/40	35/16967	0.00306965	0.0228161	0.0137683	RACK1/CALM1	2	MF
GO:0030234	enzyme regulator activity	7/40	840/16967	0.00316805	0.0228161	0.0137683	RPL5/RACK1/NPM1/CALM1/RPS7/YWHAG/AHSG	7	MF
GO:0016248	channel inhibitor activity	2/40	36/16967	0.00324539	0.0228161	0.0137683	RACK1/CALM1	2	MF
GO:0035307	positive regulation of protein dephosphorylation	2/40	42/17910	0.00395762	0.0230619	0.0154384	PTBP1/CALM1	2	BP
GO:0034470	ncRNA processing	4/40	293/17910	0.00403524	0.023428	0.0156835	RPL5/RPS19/RPS7/RPS28	4	BP
GO:0021762	substantia nigra development	2/40	43/17910	0.00414483	0.0238272	0.0159507	YWHAQ/CALM1	2	BP
GO:0050850	positive regulation of calcium-mediated signaling	2/40	43/17910	0.00414483	0.0238272	0.0159507	PTBP1/CALM1	2	BP
GO:0032270	positive regulation of cellular protein metabolic process	9/40	1458/17910	0.00414909	0.0238272	0.0159507	RPL5/HSPA1A/RACK1/NPM1/PTBP1/CALM1/RPS3/ELAVL1/RPLP1	9	BP
GO:0034599	cellular response to oxidative stress	4/40	296/17910	0.00418384	0.02394	0.0160262	HSPA1A/RACK1/EIF2S1/RPS3	4	BP
GO:0043312	neutrophil degranulation	5/40	485/17910	0.00429613	0.0244581	0.0163731	CCT8/CCT2/HSPA1A/PGAM1/AHSG	5	BP
GO:0032459	regulation of protein oligomerization	2/40	44/17910	0.0043361	0.0244581	0.0163731	RACK1/ALB	2	BP
GO:0051205	protein insertion into membrane	2/40	44/17910	0.0043361	0.0244581	0.0163731	YWHAQ/YWHAG	2	BP
GO:1903573	negative regulation of response to endoplasmic reticulum stress	2/40	44/17910	0.0043361	0.0244581	0.0163731	HSPA1A/RACK1	2	BP
GO:0002283	neutrophil activation involved in immune response	5/40	488/17910	0.00440965	0.0247847	0.0165917	CCT8/CCT2/HSPA1A/PGAM1/AHSG	5	BP
GO:0051092	positive regulation of NF-kappaB transcription factor activity	3/40	149/17910	0.00445052	0.024926	0.0166863	HSPA1A/NPM1/RPS3	3	BP
GO:0031625	ubiquitin protein ligase binding	4/40	270/16967	0.00365385	0.0249321	0.0150453	CCT2/RPL5/TCP1/HSPA1A	4	MF
GO:0005850	eukaryotic translation initiation factor 2 complex	1/40	4/18675	0.0085408	0.0255004	0.0141276	EIF2S1	1	CC
GO:0010942	positive regulation of cell death	6/40	710/17910	0.00461598	0.0257617	0.0172458	YWHAQ/RACK1/EIF2S1/RPS3/RPS7/YWHAG	6	BP
GO:0002446	neutrophil mediated immunity	5/40	499/17910	0.00484434	0.0268471	0.0179724	CCT8/CCT2/HSPA1A/PGAM1/AHSG	5	BP
GO:0042119	neutrophil activation	5/40	499/17910	0.00484434	0.0268471	0.0179724	CCT8/CCT2/HSPA1A/PGAM1/AHSG	5	BP
GO:0065009	regulation of molecular function	14/40	3065/17910	0.00489996	0.0268743	0.0179905	CCT2/RPL5/CCT4/TCP1/HSPA1A/RACK1/NPM1/CALM1/EIF2S1/RPS3/RPLP1/RPS7/YWHAG/AHSG	14	BP
GO:0031113	regulation of microtubule polymerization	2/40	47/17910	0.00493401	0.0268743	0.0179905	HSPA1A/RPS3	2	BP
GO:0035722	interleukin-12-mediated signaling pathway	2/40	47/17910	0.00493401	0.0268743	0.0179905	TCP1/RPLP0	2	BP
GO:0051438	regulation of ubiquitin-protein transferase activity	2/40	47/17910	0.00493401	0.0268743	0.0179905	RPL5/RPS7	2	BP
GO:2000059	negative regulation of ubiquitin-dependent protein catabolic process	2/40	47/17910	0.00493401	0.0268743	0.0179905	RPL5/RPS7	2	BP
GO:0036230	granulocyte activation	5/40	506/17910	0.00513643	0.0278809	0.0186644	CCT8/CCT2/HSPA1A/PGAM1/AHSG	5	BP
GO:0008144	drug binding	10/40	1658/16967	0.00424677	0.0281106	0.0169633	CCT8/CCT6A/CCT2/CCT7/CCT4/TCP1/CCT5/HSPA1A/CCT3/ALB	10	MF
GO:0042802	identical protein binding	10/40	1670/16967	0.00447246	0.0281106	0.0169633	CCT7/YWHAQ/RACK1/NPM1/ALB/RPS19/ACTN1/ELAVL1/HNRNPC/YWHAG	10	MF
GO:0044389	ubiquitin-like protein ligase binding	4/40	286/16967	0.00448316	0.0281106	0.0169633	CCT2/RPL5/TCP1/HSPA1A	4	MF
GO:0045859	regulation of protein kinase activity	6/40	732/17910	0.00535048	0.0288564	0.0193174	RACK1/NPM1/CALM1/RPS3/RPLP1/YWHAG	6	BP
GO:0071349	cellular response to interleukin-12	2/40	49/17910	0.00535254	0.0288564	0.0193174	TCP1/RPLP0	2	BP
GO:0070887	cellular response to chemical stimulus	14/40	3100/17910	0.00544034	0.0292303	0.0195678	TCP1/HSPA1A/RPLP0/HNRNPH1/RACK1/YBX1/NPM1/ALB/RPS19/PTBP1/EIF2S1/RPS3/YWHAG/AHSG	14	BP
GO:0044703	multi-organism reproductive process	7/40	980/17910	0.00549194	0.0294079	0.0196866	CCT8/CCT2/CCT7/CCT4/TCP1/CCT5/CCT3	7	BP
GO:0006986	response to unfolded protein	3/40	161/17910	0.00552056	0.0294616	0.0197226	HSPA1A/RACK1/EIF2S1	3	BP
GO:0070671	response to interleukin-12	2/40	50/17910	0.00556773	0.0296136	0.0198243	TCP1/RPLP0	2	BP
GO:0019904	protein domain specific binding	6/40	680/16967	0.00486385	0.0296951	0.0179195	CCT6A/HSPA1A/YWHAQ/RACK1/CALM1/YWHAG	6	MF
GO:0051302	regulation of cell division	3/40	162/17910	0.00561609	0.0297709	0.0199297	RACK1/YBX1/CALM1	3	BP
GO:0032268	regulation of cellular protein metabolic process	12/40	2452/17910	0.00577105	0.0304904	0.0204113	RPL5/HSPA1A/RACK1/NPM1/PTBP1/CALM1/EIF2S1/RPS3/ELAVL1/RPLP1/RPS7/YWHAG	12	BP
GO:0097450	astrocyte end-foot	1/40	5/18675	0.0106649	0.0309577	0.0171511	EIF2S1	1	CC
GO:0098556	cytoplasmic side of rough endoplasmic reticulum membrane	1/40	5/18675	0.0106649	0.0309577	0.0171511	RPS28	1	CC
GO:0005080	protein kinase C binding	2/40	46/16967	0.00525306	0.031249	0.0188572	RACK1/YWHAG	2	MF
GO:0005791	rough endoplasmic reticulum	2/40	74/18675	0.0109622	0.031385	0.0173878	RPS21/RPS28	2	CC
GO:0043022	ribosome binding	2/40	47/16967	0.00547839	0.0317747	0.0191744	RACK1/EIF2S1	2	MF
GO:0005524	ATP binding	9/40	1451/16967	0.00573615	0.0320514	0.0193414	CCT8/CCT6A/CCT2/CCT7/CCT4/TCP1/CCT5/HSPA1A/CCT3	9	MF
GO:0044877	protein-containing complex binding	7/40	938/16967	0.00580241	0.0320514	0.0193414	RACK1/NPM1/ACTN1/EIF2S1/RPS3/RPL23A/HNRNPC	7	MF
GO:0051247	positive regulation of protein metabolic process	9/40	1548/17910	0.00615004	0.0323847	0.0216794	RPL5/HSPA1A/RACK1/NPM1/PTBP1/CALM1/RPS3/ELAVL1/RPLP1	9	BP
GO:0043086	negative regulation of catalytic activity	6/40	756/17910	0.00624672	0.0327849	0.0219473	RPL5/RACK1/NPM1/RPS7/YWHAG/AHSG	6	BP
GO:0043299	leukocyte degranulation	5/40	532/17910	0.00633181	0.0331218	0.0221729	CCT8/CCT2/HSPA1A/PGAM1/AHSG	5	BP
GO:0070507	regulation of microtubule cytoskeleton organization	3/40	170/17910	0.00641631	0.0333007	0.0222926	HSPA1A/NPM1/RPS3	3	BP
GO:0010286	heat acclimation	1/40	3/17910	0.00668559	0.0333007	0.0222926	HSPA1A	1	BP
GO:0042998	positive regulation of Golgi to plasma membrane protein transport	1/40	3/17910	0.00668559	0.0333007	0.0222926	RACK1	1	BP
GO:0044502	positive regulation of signal transduction in other organism	1/40	3/17910	0.00668559	0.0333007	0.0222926	CALM1	1	BP
GO:0052470	modulation by host of symbiont signal transduction pathway	1/40	3/17910	0.00668559	0.0333007	0.0222926	CALM1	1	BP
GO:0052525	positive regulation by host of symbiont signal transduction pathway	1/40	3/17910	0.00668559	0.0333007	0.0222926	CALM1	1	BP
GO:0052526	positive regulation by organism of signal transduction in other organism involved in symbiotic interaction	1/40	3/17910	0.00668559	0.0333007	0.0222926	CALM1	1	BP
GO:0070370	cellular heat acclimation	1/40	3/17910	0.00668559	0.0333007	0.0222926	HSPA1A	1	BP
GO:0070426	positive regulation of nucleotide-binding oligomerization domain containing signaling pathway	1/40	3/17910	0.00668559	0.0333007	0.0222926	HSPA1A	1	BP
GO:0070434	positive regulation of nucleotide-binding oligomerization domain containing 2 signaling pathway	1/40	3/17910	0.00668559	0.0333007	0.0222926	HSPA1A	1	BP
GO:0075205	modulation by host of symbiont cAMP-mediated signal transduction	1/40	3/17910	0.00668559	0.0333007	0.0222926	CALM1	1	BP
GO:0075206	positive regulation by host of symbiont cAMP-mediated signal transduction	1/40	3/17910	0.00668559	0.0333007	0.0222926	CALM1	1	BP
GO:1990737	response to manganese-induced endoplasmic reticulum stress	1/40	3/17910	0.00668559	0.0333007	0.0222926	EIF2S1	1	BP
GO:2000434	regulation of protein neddylation	1/40	3/17910	0.00668559	0.0333007	0.0222926	RPL5	1	BP
GO:2000676	positive regulation of type B pancreatic cell apoptotic process	1/40	3/17910	0.00668559	0.0333007	0.0222926	EIF2S1	1	BP
GO:0035306	positive regulation of dephosphorylation	2/40	55/17910	0.00670217	0.0333007	0.0222926	PTBP1/CALM1	2	BP
GO:0071478	cellular response to radiation	3/40	173/17910	0.00673305	0.0333496	0.0223254	NPM1/CALM1/EIF2S1	3	BP
GO:0002275	myeloid cell activation involved in immune response	5/40	542/17910	0.00684002	0.0337739	0.0226094	CCT8/CCT2/HSPA1A/PGAM1/AHSG	5	BP
GO:0000347	THO complex	1/40	6/18675	0.0127845	0.0338223	0.0187381	THOC3	1	CC
GO:0000445	THO complex part of transcription export complex	1/40	6/18675	0.0127845	0.0338223	0.0187381	THOC3	1	CC
GO:0005851	eukaryotic translation initiation factor 2B complex	1/40	6/18675	0.0127845	0.0338223	0.0187381	EIF2S1	1	CC
GO:0070937	CRD-mediated mRNA stability complex	1/40	6/18675	0.0127845	0.0338223	0.0187381	YBX1	1	CC
GO:0071204	histone pre-mRNA 3'end processing complex	1/40	6/18675	0.0127845	0.0338223	0.0187381	YBX1	1	CC
GO:1990124	messenger ribonucleoprotein complex	1/40	6/18675	0.0127845	0.0338223	0.0187381	HNRNPA3	1	CC
GO:0010821	regulation of mitochondrion organization	3/40	175/17910	0.00694932	0.0340188	0.0227733	HSPA1A/YWHAQ/YWHAG	3	BP
GO:0035966	response to topologically incorrect protein	3/40	175/17910	0.00694932	0.0340188	0.0227733	HSPA1A/RACK1/EIF2S1	3	BP
GO:0043085	positive regulation of catalytic activity	8/40	1293/17910	0.006954	0.0340188	0.0227733	CCT2/CCT4/TCP1/HSPA1A/RACK1/CALM1/RPS3/RPLP1	8	BP
GO:0008426	protein kinase C inhibitor activity	1/40	3/16967	0.00705631	0.0346759	0.0209251	YWHAG	1	MF
GO:0031997	N-terminal myristoylation domain binding	1/40	3/16967	0.00705631	0.0346759	0.0209251	CALM1	1	MF
GO:0051032	nucleic acid transmembrane transporter activity	1/40	3/16967	0.00705631	0.0346759	0.0209251	HNRNPA3	1	MF
GO:0051033	RNA transmembrane transporter activity	1/40	3/16967	0.00705631	0.0346759	0.0209251	HNRNPA3	1	MF
GO:0070181	small ribosomal subunit rRNA binding	1/40	3/16967	0.00705631	0.0346759	0.0209251	RPS3	1	MF
GO:0032559	adenyl ribonucleotide binding	9/40	1502/16967	0.00717432	0.0346759	0.0209251	CCT8/CCT6A/CCT2/CCT7/CCT4/TCP1/CCT5/HSPA1A/CCT3	9	MF
GO:0030554	adenyl nucleotide binding	9/40	1509/16967	0.00739183	0.0349981	0.0211195	CCT8/CCT6A/CCT2/CCT7/CCT4/TCP1/CCT5/HSPA1A/CCT3	9	MF
GO:1903749	positive regulation of establishment of protein localization to mitochondrion	2/40	57/17910	0.00718292	0.0350306	0.0234506	YWHAQ/YWHAG	2	BP
GO:0002444	myeloid leukocyte mediated immunity	5/40	549/17910	0.00721246	0.0350667	0.0234748	CCT8/CCT2/HSPA1A/PGAM1/AHSG	5	BP
GO:1905475	regulation of protein localization to membrane	3/40	181/17910	0.00762284	0.0369486	0.0247347	YWHAQ/RACK1/YWHAG	3	BP
GO:0042176	regulation of protein catabolic process	4/40	354/17910	0.00782837	0.0378292	0.0253241	RPL5/HSPA1A/RACK1/RPS7	4	BP
GO:0030971	receptor tyrosine kinase binding	2/40	58/16967	0.00824163	0.0382412	0.0230766	RACK1/YWHAG	2	MF
GO:0051259	protein complex oligomerization	5/40	564/17910	0.00805825	0.0388217	0.0259885	RACK1/NPM1/ALB/RPS19/ELAVL1	5	BP
GO:0010803	regulation of tumor necrosis factor-mediated signaling pathway	2/40	61/17910	0.00818991	0.0393364	0.0263331	HSPA1A/RACK1	2	BP
GO:0071310	cellular response to organic substance	12/40	2564/17910	0.00825396	0.0395243	0.0264589	TCP1/HSPA1A/RPLP0/HNRNPH1/RACK1/YBX1/NPM1/PTBP1/EIF2S1/RPS3/YWHAG/AHSG	12	BP
GO:0048857	neural nucleus development	2/40	62/17910	0.00845104	0.0403461	0.027009	YWHAQ/CALM1	2	BP
GO:0003725	double-stranded RNA binding	2/40	62/16967	0.00937254	0.0403749	0.0243642	ACTN1/ELAVL1	2	MF
GO:0004082	bisphosphoglycerate mutase activity	1/40	4/16967	0.0093976	0.0403749	0.0243642	PGAM1	1	MF
GO:0004619	phosphoglycerate mutase activity	1/40	4/16967	0.0093976	0.0403749	0.0243642	PGAM1	1	MF
GO:0030292	protein tyrosine kinase inhibitor activity	1/40	4/16967	0.0093976	0.0403749	0.0243642	RACK1	1	MF
GO:0045936	negative regulation of phosphate metabolic process	5/40	572/17910	0.00853666	0.0406324	0.0272007	RACK1/NPM1/CALM1/YWHAG/AHSG	5	BP
GO:0010563	negative regulation of phosphorus metabolic process	5/40	573/17910	0.00859782	0.040801	0.0273136	RACK1/NPM1/CALM1/YWHAG/AHSG	5	BP
GO:0000028	ribosomal small subunit assembly	1/40	4/17910	0.00890442	0.0416327	0.0278704	RPS19	1	BP
GO:0032057	negative regulation of translational initiation in response to stress	1/40	4/17910	0.00890442	0.0416327	0.0278704	EIF2S1	1	BP
GO:0032079	positive regulation of endodeoxyribonuclease activity	1/40	4/17910	0.00890442	0.0416327	0.0278704	RPS3	1	BP
GO:0090063	positive regulation of microtubule nucleation	1/40	4/17910	0.00890442	0.0416327	0.0278704	HSPA1A	1	BP
GO:1902031	regulation of NADP metabolic process	1/40	4/17910	0.00890442	0.0416327	0.0278704	PGAM1	1	BP
GO:0035578	azurophil granule lumen	2/40	91/18675	0.0162447	0.0424392	0.023512	CCT8/CCT2	2	CC
GO:0046785	microtubule polymerization	2/40	66/17910	0.00953251	0.044308	0.0296613	HSPA1A/RPS3	2	BP
GO:0051148	negative regulation of muscle cell differentiation	2/40	66/17910	0.00953251	0.044308	0.0296613	YBX1/PTBP1	2	BP
GO:0034654	nucleobase-containing compound biosynthetic process	16/40	4029/17910	0.00967672	0.0448468	0.030022	CCT8/CCT6A/CCT2/CCT7/CCT4/TCP1/CCT5/HSPA1A/CCT3/YWHAQ/YBX1/NPM1/ACTN1/RPS3/PGAM1/HNRNPC	16	BP
GO:0017148	negative regulation of translation	3/40	198/17910	0.00973613	0.0449906	0.0301182	RACK1/EIF2S1/RPS3	3	BP
GO:1903051	negative regulation of proteolysis involved in cellular protein catabolic process	2/40	67/17910	0.00981204	0.0452096	0.0302648	RPL5/RPS7	2	BP
GO:0032886	regulation of microtubule-based process	3/40	199/17910	0.00987002	0.0453449	0.0303554	HSPA1A/NPM1/RPS3	3	BP
GO:0019220	regulation of phosphate metabolic process	9/40	1671/17910	0.0100237	0.0459177	0.0307389	RACK1/NPM1/PTBP1/CALM1/RPS3/PGAM1/RPLP1/YWHAG/AHSG	9	BP
GO:0032436	positive regulation of proteasomal ubiquitin-dependent protein catabolic process	2/40	68/17910	0.0100952	0.0459981	0.0307927	HSPA1A/RACK1	2	BP
GO:0051174	regulation of phosphorus metabolic process	9/40	1673/17910	0.0100993	0.0459981	0.0307927	RACK1/NPM1/PTBP1/CALM1/RPS3/PGAM1/RPLP1/YWHAG/AHSG	9	BP
GO:0002181	cytoplasmic translation	2/40	69/17910	0.010382	0.0468816	0.0313841	RPS21/RPS28	2	BP
GO:0006446	regulation of translational initiation	2/40	69/17910	0.010382	0.0468816	0.0313841	NPM1/EIF2S1	2	BP
GO:0031110	regulation of microtubule polymerization or depolymerization	2/40	69/17910	0.010382	0.0468816	0.0313841	HSPA1A/RPS3	2	BP
GO:0010856	adenylate cyclase activator activity	1/40	5/16967	0.0117335	0.0477575	0.0288192	CALM1	1	MF
GO:0071987	WD40-repeat domain binding	1/40	5/16967	0.0117335	0.0477575	0.0288192	CCT6A	1	MF
GO:0097100	supercoiled DNA binding	1/40	5/16967	0.0117335	0.0477575	0.0288192	RPS3	1	MF
GO:1903747	regulation of establishment of protein localization to mitochondrion	2/40	71/17910	0.0109663	0.0482813	0.0323212	YWHAQ/YWHAG	2	BP
GO:0007021	tubulin complex assembly	1/40	5/17910	0.0111184	0.0482813	0.0323212	TCP1	1	BP
GO:0032077	positive regulation of deoxyribonuclease activity	1/40	5/17910	0.0111184	0.0482813	0.0323212	RPS3	1	BP
GO:0036476	neuron death in response to hydrogen peroxide	1/40	5/17910	0.0111184	0.0482813	0.0323212	RACK1	1	BP
GO:0044501	modulation of signal transduction in other organism	1/40	5/17910	0.0111184	0.0482813	0.0323212	CALM1	1	BP
GO:0051639	actin filament network formation	1/40	5/17910	0.0111184	0.0482813	0.0323212	ACTN1	1	BP
GO:0052250	modulation of signal transduction in other organism involved in symbiotic interaction	1/40	5/17910	0.0111184	0.0482813	0.0323212	CALM1	1	BP
GO:0060266	negative regulation of respiratory burst involved in inflammatory response	1/40	5/17910	0.0111184	0.0482813	0.0323212	RPS19	1	BP
GO:0070934	CRD-mediated mRNA stabilization	1/40	5/17910	0.0111184	0.0482813	0.0323212	YBX1	1	BP
GO:1902255	positive regulation of intrinsic apoptotic signaling pathway by p53 class mediator	1/40	5/17910	0.0111184	0.0482813	0.0323212	RPS7	1	BP
GO:1903207	regulation of hydrogen peroxide-induced neuron death	1/40	5/17910	0.0111184	0.0482813	0.0323212	RACK1	1	BP
GO:1903208	negative regulation of hydrogen peroxide-induced neuron death	1/40	5/17910	0.0111184	0.0482813	0.0323212	RACK1	1	BP
GO:1905098	negative regulation of guanyl-nucleotide exchange factor activity	1/40	5/17910	0.0111184	0.0482813	0.0323212	EIF2S1	1	BP
GO:2001270	regulation of cysteine-type endopeptidase activity involved in execution phase of apoptosis	1/40	5/17910	0.0111184	0.0482813	0.0323212	RPS3	1	BP
GO:0018130	heterocycle biosynthetic process	16/40	4089/17910	0.0111786	0.0484099	0.0324072	CCT8/CCT6A/CCT2/CCT7/CCT4/TCP1/CCT5/HSPA1A/CCT3/YWHAQ/YBX1/NPM1/ACTN1/RPS3/PGAM1/HNRNPC	16	BP
GO:0019438	aromatic compound biosynthetic process	16/40	4099/17910	0.0114464	0.0494349	0.0330934	CCT8/CCT6A/CCT2/CCT7/CCT4/TCP1/CCT5/HSPA1A/CCT3/YWHAQ/YBX1/NPM1/ACTN1/RPS3/PGAM1/HNRNPC	16	BP
GO:0051701	interaction with host	3/40	211/17910	0.0115612	0.0495415	0.0331648	THOC3/TCP1/HSPA1A	3	BP
GO:0044766	multi-organism transport	2/40	73/17910	0.0115649	0.0495415	0.0331648	THOC3/TCP1	2	BP
GO:1902579	multi-organism localization	2/40	73/17910	0.0115649	0.0495415	0.0331648	THOC3/TCP1	2	BP
GO:0051246	regulation of protein metabolic process	12/40	2700/17910	0.0123478	0.0527527	0.0353144	RPL5/HSPA1A/RACK1/NPM1/PTBP1/CALM1/EIF2S1/RPS3/ELAVL1/RPLP1/RPS7/YWHAG	12	BP
GO:0034249	negative regulation of cellular amide metabolic process	3/40	217/17910	0.0124659	0.0531139	0.0355563	RACK1/EIF2S1/RPS3	3	BP
GO:0034644	cellular response to UV	2/40	77/17910	0.0128043	0.0541372	0.0362413	NPM1/EIF2S1	2	BP
GO:0043044	ATP-dependent chromatin remodeling	2/40	77/17910	0.0128043	0.0541372	0.0362413	NPM1/HNRNPC	2	BP
GO:0043254	regulation of protein complex assembly	4/40	409/17910	0.0128085	0.0541372	0.0362413	HSPA1A/RACK1/ALB/RPS3	4	BP
GO:0005916	fascia adherens	1/40	10/18675	0.0212188	0.0547497	0.0303323	ACTN1	1	CC
GO:0006469	negative regulation of protein kinase activity	3/40	221/17910	0.013091	0.0551841	0.0369421	RACK1/NPM1/YWHAG	3	BP
GO:0043023	ribosomal large subunit binding	1/40	6/16967	0.0140641	0.0553027	0.0333723	NPM1	1	MF
GO:0055131	C3HC4-type RING finger domain binding	1/40	6/16967	0.0140641	0.0553027	0.0333723	HSPA1A	1	MF
GO:0010968	regulation of microtubule nucleation	1/40	6/17910	0.0133276	0.0554442	0.0371162	HSPA1A	1	BP
GO:0032055	negative regulation of translation in response to stress	1/40	6/17910	0.0133276	0.0554442	0.0371162	EIF2S1	1	BP
GO:0060264	regulation of respiratory burst involved in inflammatory response	1/40	6/17910	0.0133276	0.0554442	0.0371162	RPS19	1	BP
GO:0060268	negative regulation of respiratory burst	1/40	6/17910	0.0133276	0.0554442	0.0371162	RPS19	1	BP
GO:0070432	regulation of nucleotide-binding oligomerization domain containing 2 signaling pathway	1/40	6/17910	0.0133276	0.0554442	0.0371162	HSPA1A	1	BP
GO:0032940	secretion by cell	8/40	1449/17910	0.0134157	0.0556639	0.0372633	CCT8/CCT2/HSPA1A/ALB/ACTN1/CALM1/PGAM1/AHSG	8	BP
GO:0001933	negative regulation of protein phosphorylation	4/40	415/17910	0.0134507	0.0556639	0.0372633	RACK1/NPM1/CALM1/YWHAG	4	BP
GO:0006839	mitochondrial transport	3/40	224/17910	0.0135715	0.0560177	0.0375002	HSPA1A/YWHAQ/YWHAG	3	BP
GO:1903363	negative regulation of cellular protein catabolic process	2/40	80/17910	0.0137703	0.0566908	0.0379507	RPL5/RPS7	2	BP
GO:0042325	regulation of phosphorylation	8/40	1467/17910	0.0143794	0.058903	0.0394317	RACK1/NPM1/CALM1/RPS3/PGAM1/RPLP1/YWHAG/AHSG	8	BP
GO:0048523	negative regulation of cellular process	17/40	4580/17910	0.014424	0.058903	0.0394317	RPL5/HSPA1A/YWHAQ/RACK1/YBX1/NPM1/ALB/ACTN1/PTBP1/CALM1/EIF2S1/RPS3/ELAVL1/HNRNPC/RPS7/YWHAG/AHSG	17	BP
GO:2000060	positive regulation of ubiquitin-dependent protein catabolic process	2/40	82/17910	0.0144314	0.058903	0.0394317	HSPA1A/RACK1	2	BP
GO:0002274	myeloid leukocyte activation	5/40	652/17910	0.0144563	0.058903	0.0394317	CCT8/CCT2/HSPA1A/PGAM1/AHSG	5	BP
GO:1990782	protein tyrosine kinase binding	2/40	80/16967	0.0152506	0.0589691	0.0355848	RACK1/YWHAG	2	MF
GO:0012505	endomembrane system	15/40	4213/18675	0.0233476	0.0595078	0.0329683	CCT8/CCT2/RPL5/TCP1/HSPA1A/RPS12/RPLP0/YBX1/ALB/RPS21/ACTN1/RPS3/PGAM1/RPS28/AHSG	15	CC
GO:1905897	regulation of response to endoplasmic reticulum stress	2/40	83/17910	0.0147671	0.0600149	0.040176	HSPA1A/RACK1	2	BP
GO:0000462	maturation of SSU-rRNA from tricistronic rRNA transcript (SSU-rRNA, 5.8S rRNA, LSU-rRNA)	1/40	7/17910	0.0155319	0.0618546	0.0414076	RPS19	1	BP
GO:0002536	respiratory burst involved in inflammatory response	1/40	7/17910	0.0155319	0.0618546	0.0414076	RPS19	1	BP
GO:0007000	nucleolus organization	1/40	7/17910	0.0155319	0.0618546	0.0414076	RPS19	1	BP
GO:0030578	PML body organization	1/40	7/17910	0.0155319	0.0618546	0.0414076	SERBP1	1	BP
GO:0042996	regulation of Golgi to plasma membrane protein transport	1/40	7/17910	0.0155319	0.0618546	0.0414076	RACK1	1	BP
GO:1902231	positive regulation of intrinsic apoptotic signaling pathway in response to DNA damage	1/40	7/17910	0.0155319	0.0618546	0.0414076	RPS3	1	BP
GO:1903608	protein localization to cytoplasmic stress granule	1/40	7/17910	0.0155319	0.0618546	0.0414076	YBX1	1	BP
GO:1905097	regulation of guanyl-nucleotide exchange factor activity	1/40	7/17910	0.0155319	0.0618546	0.0414076	EIF2S1	1	BP
GO:1990247	N6-methyladenosine-containing RNA binding	1/40	7/16967	0.0163892	0.0623329	0.0376147	HNRNPC	1	MF
GO:1901362	organic cyclic compound biosynthetic process	16/40	4239/17910	0.0157777	0.062676	0.0419574	CCT8/CCT6A/CCT2/CCT7/CCT4/TCP1/CCT5/HSPA1A/CCT3/YWHAQ/YBX1/NPM1/ACTN1/RPS3/PGAM1/HNRNPC	16	BP
GO:0031334	positive regulation of protein complex assembly	3/40	239/17910	0.0161247	0.0638942	0.0427729	HSPA1A/RACK1/RPS3	3	BP
GO:0097449	astrocyte projection	1/40	12/18675	0.0254096	0.0639831	0.0354477	EIF2S1	1	CC
GO:0051129	negative regulation of cellular component organization	5/40	673/17910	0.0163796	0.0647425	0.0433408	HSPA1A/RACK1/NPM1/ALB/HNRNPC	5	BP
GO:0097237	cellular response to toxic substance	3/40	241/17910	0.0164842	0.0649938	0.0435091	RACK1/ALB/RPS3	3	BP
GO:0035639	purine ribonucleoside triphosphate binding	9/40	1732/16967	0.017421	0.0651884	0.0393378	CCT8/CCT6A/CCT2/CCT7/CCT4/TCP1/CCT5/HSPA1A/CCT3	9	MF
GO:0006979	response to oxidative stress	4/40	442/17910	0.0165951	0.0652684	0.0436929	HSPA1A/RACK1/EIF2S1/RPS3	4	BP
GO:0031681	G-protein beta-subunit binding	1/40	8/16967	0.0187091	0.066777	0.0402965	CCT5	1	MF
GO:0032357	oxidized purine DNA binding	1/40	8/16967	0.0187091	0.066777	0.0402965	RPS3	1	MF
GO:0072542	protein phosphatase activator activity	1/40	8/16967	0.0187091	0.066777	0.0402965	CALM1	1	MF
GO:0030901	midbrain development	2/40	90/17910	0.01721	0.0671869	0.0449772	YWHAQ/CALM1	2	BP
GO:0050764	regulation of phagocytosis	2/40	90/17910	0.01721	0.0671869	0.0449772	RACK1/AHSG	2	BP
GO:0051225	spindle assembly	2/40	90/17910	0.01721	0.0671869	0.0449772	HSPA1A/RPS3	2	BP
GO:0000346	transcription export complex	1/40	13/18675	0.0274984	0.0676137	0.0374591	THOC3	1	CC
GO:0031616	spindle pole centrosome	1/40	13/18675	0.0274984	0.0676137	0.0374591	NPM1	1	CC
GO:0002366	leukocyte activation involved in immune response	5/40	684/17910	0.0174528	0.0679671	0.0454995	CCT8/CCT2/HSPA1A/PGAM1/AHSG	5	BP
GO:0044387	negative regulation of protein kinase activity by regulation of protein phosphorylation	1/40	8/17910	0.0177315	0.0680495	0.0455546	NPM1	1	BP
GO:0046784	viral mRNA export from host cell nucleus	1/40	8/17910	0.0177315	0.0680495	0.0455546	THOC3	1	BP
GO:0051764	actin crosslink formation	1/40	8/17910	0.0177315	0.0680495	0.0455546	ACTN1	1	BP
GO:0060267	positive regulation of respiratory burst	1/40	8/17910	0.0177315	0.0680495	0.0455546	RPS19	1	BP
GO:0060316	positive regulation of ryanodine-sensitive calcium-release channel activity	1/40	8/17910	0.0177315	0.0680495	0.0455546	CALM1	1	BP
GO:1901029	negative regulation of mitochondrial outer membrane permeabilization involved in apoptotic signaling pathway	1/40	8/17910	0.0177315	0.0680495	0.0455546	HSPA1A	1	BP
GO:0002263	cell activation involved in immune response	5/40	688/17910	0.0178544	0.0683555	0.0457595	CCT8/CCT2/HSPA1A/PGAM1/AHSG	5	BP
GO:1901800	positive regulation of proteasomal protein catabolic process	2/40	93/17910	0.0183062	0.0699164	0.0468044	HSPA1A/RACK1	2	BP
GO:0031109	microtubule polymerization or depolymerization	2/40	94/17910	0.018678	0.0711651	0.0476403	HSPA1A/RPS3	2	BP
GO:0034976	response to endoplasmic reticulum stress	3/40	254/17910	0.0189314	0.0719573	0.0481707	HSPA1A/RACK1/EIF2S1	3	BP
GO:0016868	intramolecular transferase activity, phosphotransferases	1/40	9/16967	0.0210236	0.0723311	0.0436481	PGAM1	1	MF
GO:0032356	oxidized DNA binding	1/40	9/16967	0.0210236	0.0723311	0.0436481	RPS3	1	MF
GO:0032555	purine ribonucleotide binding	9/40	1790/16967	0.0212005	0.0723311	0.0436481	CCT8/CCT6A/CCT2/CCT7/CCT4/TCP1/CCT5/HSPA1A/CCT3	9	MF
GO:0017076	purine nucleotide binding	9/40	1798/16967	0.0217658	0.0731835	0.0441624	CCT8/CCT6A/CCT2/CCT7/CCT4/TCP1/CCT5/HSPA1A/CCT3	9	MF
GO:0032553	ribonucleotide binding	9/40	1804/16967	0.0221969	0.073567	0.0443939	CCT8/CCT6A/CCT2/CCT7/CCT4/TCP1/CCT5/HSPA1A/CCT3	9	MF
GO:0051091	positive regulation of DNA-binding transcription factor activity	3/40	257/17910	0.0195233	0.0740297	0.049558	HSPA1A/NPM1/RPS3	3	BP
GO:0030957	Tat protein binding	1/40	10/16967	0.0233328	0.0741534	0.0447478	NPM1	1	MF
GO:0099186	structural constituent of postsynapse	1/40	10/16967	0.0233328	0.0741534	0.0447478	ACTN1	1	MF
GO:0140078	class I DNA-(apurinic or apyrimidinic site) endonuclease activity	1/40	10/16967	0.0233328	0.0741534	0.0447478	RPS3	1	MF
GO:0099106	ion channel regulator activity	2/40	104/16967	0.02495	0.0743462	0.0448641	RACK1/CALM1	2	MF
GO:0008097	5S rRNA binding	1/40	11/16967	0.0256366	0.0743462	0.0448641	RPL5	1	MF
GO:0008179	adenylate cyclase binding	1/40	11/16967	0.0256366	0.0743462	0.0448641	CALM1	1	MF
GO:0015643	toxic substance binding	1/40	11/16967	0.0256366	0.0743462	0.0448641	ALB	1	MF
GO:0017166	vinculin binding	1/40	11/16967	0.0256366	0.0743462	0.0448641	ACTN1	1	MF
GO:0019211	phosphatase activator activity	1/40	11/16967	0.0256366	0.0743462	0.0448641	CALM1	1	MF
GO:0019855	calcium channel inhibitor activity	1/40	11/16967	0.0256366	0.0743462	0.0448641	CALM1	1	MF
GO:0034766	negative regulation of ion transmembrane transport	2/40	97/17910	0.0198127	0.0748416	0.0501015	YWHAQ/CALM1	2	BP
GO:0070424	regulation of nucleotide-binding oligomerization domain containing signaling pathway	1/40	9/17910	0.0199263	0.0748416	0.0501015	HSPA1A	1	BP
GO:1901844	regulation of cell communication by electrical coupling involved in cardiac conduction	1/40	9/17910	0.0199263	0.0748416	0.0501015	CALM1	1	BP
GO:2000674	regulation of type B pancreatic cell apoptotic process	1/40	9/17910	0.0199263	0.0748416	0.0501015	EIF2S1	1	BP
GO:0050848	regulation of calcium-mediated signaling	2/40	98/17910	0.0201972	0.0756798	0.0506626	PTBP1/CALM1	2	BP
GO:0034660	ncRNA metabolic process	4/40	470/17910	0.0203103	0.0759242	0.0508262	RPL5/RPS19/RPS7/RPS28	4	BP
GO:0031072	heat shock protein binding	2/40	108/16967	0.0267578	0.0766397	0.0462481	HSPA1A/RPS3	2	MF
GO:0070301	cellular response to hydrogen peroxide	2/40	99/17910	0.0205849	0.0767694	0.051392	RACK1/RPS3	2	BP
GO:0098554	cytoplasmic side of endoplasmic reticulum membrane	1/40	15/18675	0.0316629	0.0769483	0.0426306	RPS28	1	CC
GO:0005819	spindle	3/40	326/18675	0.0323698	0.0773631	0.0428604	NPM1/CALM1/RPS3	3	CC
GO:0044433	cytoplasmic vesicle part	7/40	1450/18675	0.0325739	0.0773631	0.0428604	CCT8/CCT2/HSPA1A/ALB/ACTN1/PGAM1/AHSG	7	CC
GO:0005783	endoplasmic reticulum	8/40	1785/18675	0.0331074	0.0777466	0.0430729	RPL5/HSPA1A/RPLP0/ALB/RPS21/RPS3/RPS28/AHSG	8	CC
GO:0003906	DNA-(apurinic or apyrimidinic site) endonuclease activity	1/40	12/16967	0.0279352	0.0780839	0.0471196	RPS3	1	MF
GO:0043024	ribosomal small subunit binding	1/40	12/16967	0.0279352	0.0780839	0.0471196	NPM1	1	MF
GO:0071356	cellular response to tumor necrosis factor	3/40	266/17910	0.0213606	0.0794754	0.0532035	HSPA1A/RACK1/RPS3	3	BP
GO:0016192	vesicle-mediated transport	9/40	1899/17910	0.0218455	0.0798503	0.0534545	CCT8/CCT2/HSPA1A/RACK1/ALB/ACTN1/CALM1/PGAM1/AHSG	9	BP
GO:0046903	secretion	8/40	1584/17910	0.0219384	0.0798503	0.0534545	CCT8/CCT2/HSPA1A/ALB/ACTN1/CALM1/PGAM1/AHSG	8	BP
GO:0010998	regulation of translational initiation by eIF2 alpha phosphorylation	1/40	10/17910	0.0221163	0.0798503	0.0534545	NPM1	1	BP
GO:0032464	positive regulation of protein homooligomerization	1/40	10/17910	0.0221163	0.0798503	0.0534545	RACK1	1	BP
GO:0043471	regulation of cellular carbohydrate catabolic process	1/40	10/17910	0.0221163	0.0798503	0.0534545	PGAM1	1	BP
GO:0051657	maintenance of organelle location	1/40	10/17910	0.0221163	0.0798503	0.0534545	ALB	1	BP
GO:0051901	positive regulation of mitochondrial depolarization	1/40	10/17910	0.0221163	0.0798503	0.0534545	RACK1	1	BP
GO:0075522	IRES-dependent viral translational initiation	1/40	10/17910	0.0221163	0.0798503	0.0534545	PTBP1	1	BP
GO:0090154	positive regulation of sphingolipid biosynthetic process	1/40	10/17910	0.0221163	0.0798503	0.0534545	RACK1	1	BP
GO:0097050	type B pancreatic cell apoptotic process	1/40	10/17910	0.0221163	0.0798503	0.0534545	EIF2S1	1	BP
GO:1903265	positive regulation of tumor necrosis factor-mediated signaling pathway	1/40	10/17910	0.0221163	0.0798503	0.0534545	HSPA1A	1	BP
GO:2000109	regulation of macrophage apoptotic process	1/40	10/17910	0.0221163	0.0798503	0.0534545	TCP1	1	BP
GO:2000304	positive regulation of ceramide biosynthetic process	1/40	10/17910	0.0221163	0.0798503	0.0534545	RACK1	1	BP
GO:0009967	positive regulation of signal transduction	8/40	1591/17910	0.022467	0.0809321	0.0541787	HSPA1A/YWHAQ/RACK1/PTBP1/CALM1/RPS3/RPS7/YWHAG	8	BP
GO:0031143	pseudopodium	1/40	17/18675	0.0358101	0.083159	0.0460715	ACTN1	1	CC
GO:0031432	titin binding	1/40	13/16967	0.0302285	0.0834882	0.0503808	CALM1	1	MF
GO:0031410	cytoplasmic vesicle	9/40	2179/18675	0.0378092	0.0857987	0.0475339	CCT8/CCT2/CCT4/TCP1/HSPA1A/ALB/ACTN1/PGAM1/AHSG	9	CC
GO:0097708	intracellular vesicle	9/40	2182/18675	0.0380995	0.0857987	0.0475339	CCT8/CCT2/CCT4/TCP1/HSPA1A/ALB/ACTN1/PGAM1/AHSG	9	CC
GO:0097458	neuron part	7/40	1500/18675	0.0381783	0.0857987	0.0475339	RPLP0/RACK1/RPS19/RPL12/HNRNPA3/RPS3/YWHAG	7	CC
GO:0000027	ribosomal large subunit assembly	1/40	11/17910	0.0243015	0.0863629	0.0578142	RPL5	1	BP
GO:0045116	protein neddylation	1/40	11/17910	0.0243015	0.0863629	0.0578142	RPL5	1	BP
GO:0060315	negative regulation of ryanodine-sensitive calcium-release channel activity	1/40	11/17910	0.0243015	0.0863629	0.0578142	CALM1	1	BP
GO:0090084	negative regulation of inclusion body assembly	1/40	11/17910	0.0243015	0.0863629	0.0578142	HSPA1A	1	BP
GO:1900102	negative regulation of endoplasmic reticulum unfolded protein response	1/40	11/17910	0.0243015	0.0863629	0.0578142	RACK1	1	BP
GO:1904424	regulation of GTP binding	1/40	11/17910	0.0243015	0.0863629	0.0578142	EIF2S1	1	BP
GO:1902533	positive regulation of intracellular signal transduction	6/40	1019/17910	0.0244652	0.0867501	0.0580734	HSPA1A/RACK1/PTBP1/CALM1/RPS3/RPS7	6	BP
GO:0008543	fibroblast growth factor receptor signaling pathway	2/40	109/17910	0.0246306	0.0869478	0.0582058	HNRNPH1/PTBP1	2	BP
GO:1903052	positive regulation of proteolysis involved in cellular protein catabolic process	2/40	109/17910	0.0246306	0.0869478	0.0582058	HSPA1A/RACK1	2	BP
GO:0032434	regulation of proteasomal ubiquitin-dependent protein catabolic process	2/40	110/17910	0.0250518	0.088238	0.0590695	HSPA1A/RACK1	2	BP
GO:0051051	negative regulation of transport	4/40	502/17910	0.0251446	0.0883684	0.0591568	HSPA1A/YWHAQ/RACK1/CALM1	4	BP
GO:0034612	response to tumor necrosis factor	3/40	284/17910	0.0253122	0.0887608	0.0594195	HSPA1A/RACK1/RPS3	3	BP
GO:0005697	telomerase holoenzyme complex	1/40	19/18675	0.0399399	0.0888026	0.0491981	HNRNPC	1	CC
GO:0030218	erythrocyte differentiation	2/40	112/17910	0.025903	0.0904322	0.0605384	HSPA1A/RPS19	2	BP
GO:0030968	endoplasmic reticulum unfolded protein response	2/40	112/17910	0.025903	0.0904322	0.0605384	RACK1/EIF2S1	2	BP
GO:0030162	regulation of proteolysis	5/40	762/17910	0.0264301	0.0906563	0.0606884	RPL5/HSPA1A/RACK1/RPS3/RPS7	5	BP
GO:0006511	ubiquitin-dependent protein catabolic process	4/40	510/17910	0.0264535	0.0906563	0.0606884	RPL5/HSPA1A/RACK1/RPS7	4	BP
GO:0005513	detection of calcium ion	1/40	12/17910	0.0264819	0.0906563	0.0606884	CALM1	1	BP
GO:0010649	regulation of cell communication by electrical coupling	1/40	12/17910	0.0264819	0.0906563	0.0606884	CALM1	1	BP
GO:0010826	negative regulation of centrosome duplication	1/40	12/17910	0.0264819	0.0906563	0.0606884	NPM1	1	BP
GO:0071888	macrophage apoptotic process	1/40	12/17910	0.0264819	0.0906563	0.0606884	TCP1	1	BP
GO:0097201	negative regulation of transcription from RNA polymerase II promoter in response to stress	1/40	12/17910	0.0264819	0.0906563	0.0606884	HSPA1A	1	BP
GO:1904181	positive regulation of membrane depolarization	1/40	12/17910	0.0264819	0.0906563	0.0606884	RACK1	1	BP
GO:2000543	positive regulation of gastrulation	1/40	12/17910	0.0264819	0.0906563	0.0606884	RACK1	1	BP
GO:0000922	spindle pole	2/40	152/18675	0.041962	0.091434	0.0506559	NPM1/CALM1	2	CC
GO:0000242	pericentriolar material	1/40	20/18675	0.0419984	0.091434	0.0506559	TCP1	1	CC
GO:0005766	primary lysosome	2/40	155/18675	0.0434666	0.0926992	0.0513569	CCT8/CCT2	2	CC
GO:0042582	azurophil granule	2/40	155/18675	0.0434666	0.0926992	0.0513569	CCT8/CCT2	2	CC
GO:0010822	positive regulation of mitochondrion organization	2/40	115/17910	0.0272017	0.0929195	0.0622035	YWHAQ/YWHAG	2	BP
GO:0019941	modification-dependent protein catabolic process	4/40	515/17910	0.0272923	0.0930285	0.0622764	RPL5/HSPA1A/RACK1/RPS7	4	BP
GO:0045934	negative regulation of nucleobase-containing compound metabolic process	7/40	1342/17910	0.0274901	0.0935017	0.0625932	HSPA1A/YWHAQ/YBX1/PTBP1/RPS3/ELAVL1/HNRNPC	7	BP
GO:2000113	negative regulation of cellular macromolecule biosynthetic process	7/40	1343/17910	0.0275886	0.0936111	0.0626664	HSPA1A/YWHAQ/RACK1/YBX1/EIF2S1/RPS3/HNRNPC	7	BP
GO:0032273	positive regulation of protein polymerization	2/40	116/17910	0.0276404	0.0936111	0.0626664	HSPA1A/RPS3	2	BP
GO:0005159	insulin-like growth factor receptor binding	1/40	15/16967	0.0347992	0.093877	0.0566499	YWHAG	1	MF
GO:0098918	structural constituent of synapse	1/40	15/16967	0.0347992	0.093877	0.0566499	ACTN1	1	MF
GO:0034605	cellular response to heat	2/40	117/17910	0.0280819	0.0949037	0.0635318	HSPA1A/EIF2S1	2	BP
GO:0043632	modification-dependent macromolecule catabolic process	4/40	522/17910	0.0284934	0.0951289	0.0636825	RPL5/HSPA1A/RACK1/RPS7	4	BP
GO:0006997	nucleus organization	2/40	118/17910	0.0285263	0.0951289	0.0636825	SERBP1/RPS19	2	BP
GO:0043280	positive regulation of cysteine-type endopeptidase activity involved in apoptotic process	2/40	118/17910	0.0285263	0.0951289	0.0636825	RACK1/RPS3	2	BP
GO:0022414	reproductive process	7/40	1353/17910	0.0285875	0.0951289	0.0636825	CCT8/CCT2/CCT7/CCT4/TCP1/CCT5/CCT3	7	BP
GO:0002679	respiratory burst involved in defense response	1/40	13/17910	0.0286576	0.0951289	0.0636825	RPS19	1	BP
GO:0030490	maturation of SSU-rRNA	1/40	13/17910	0.0286576	0.0951289	0.0636825	RPS19	1	BP
GO:0070431	nucleotide-binding oligomerization domain containing 2 signaling pathway	1/40	13/17910	0.0286576	0.0951289	0.0636825	HSPA1A	1	BP
GO:0071287	cellular response to manganese ion	1/40	13/17910	0.0286576	0.0951289	0.0636825	EIF2S1	1	BP
GO:0000003	reproduction	7/40	1354/17910	0.0286887	0.0951289	0.0636825	CCT8/CCT2/CCT7/CCT4/TCP1/CCT5/CCT3	7	BP
GO:0016247	channel regulator activity	2/40	127/16967	0.0360327	0.0960871	0.0579836	RACK1/CALM1	2	MF
GO:0008656	cysteine-type endopeptidase activator activity involved in apoptotic process	1/40	16/16967	0.0370767	0.0966494	0.0583229	RACK1	1	MF
GO:0032183	SUMO binding	1/40	16/16967	0.0370767	0.0966494	0.0583229	SERBP1	1	MF
GO:0034101	erythrocyte homeostasis	2/40	120/17910	0.0294237	0.0973622	0.0651776	HSPA1A/RPS19	2	BP
GO:0010035	response to inorganic substance	4/40	528/17910	0.0295479	0.0975696	0.0653164	RACK1/CALM1/EIF2S1/RPS3	4	BP
GO:0072655	establishment of protein localization to mitochondrion	2/40	121/17910	0.0298766	0.0984498	0.0659056	YWHAQ/YWHAG	2	BP
GO:0034763	negative regulation of transmembrane transport	2/40	122/17910	0.0303322	0.099744	0.066772	YWHAQ/CALM1	2	BP
