# Supplementary material for: THOC3 interacts with YBX1 to promote lung squamous cell carcinoma progression through PFKFB4 mRNA modification
Source: Cell Death Dis. 2023 Jul 27;14(7):475. doi: 10.1038/s41419-023-06008-3 (PMC10374565; doi:10.1038/s41419-023-06008-3)
Supplement: Supplementary file 6 — supplementary table S3 [file 41419_2023_6008_MOESM6_ESM.xlsx]

## Sheet: THOC3
Gene ID	Gene Symbol	Type	NC123 Average Read Count	THOC3 Average Read Count	log2 (THOC3 / NC123)	Pvalue(THOC3 / NC123)	Qvalue (THOC3 / NC123)
100529241	HSPE1-MOB4	mRNA	81.19	0.18	-8.80861	7.62594e-13	1.30419e-08
102724127	TP53TG3F	mRNA	13.04	0.18	-6.18369	0.000243152	0.182199
122618	PLD4	mRNA	141.16	7.53	-4.2277	0.00915499	0.806776
27071	DAPP1	mRNA	7.03	0.66	-3.416	0.0130951	0.889533
114841035	LOC114841035	mRNA	10.89	1.64	-2.73371	0.00539656	0.699181
648791	PPP1R3G	mRNA	13.38	2.31	-2.53662	0.00350442	0.637582
116372	LYPD1	mRNA	22.26	6.59	-1.75491	0.00822163	0.779375
55286	C4orf19	mRNA	15.31	4.61	-1.73059	0.0111404	0.854367
1991	ELANE	mRNA	28.14	8.55	-1.71802	0.00372143	0.651959
2256	FGF11	mRNA	27.26	8.91	-1.61384	0.0138218	0.898782
954	ENTPD2	mRNA	21.96	7.25	-1.59907	0.00324473	0.637174
27134	TJP3	mRNA	21.99	7.57	-1.53802	0.0050911	0.699181
55647	RAB20	mRNA	56.13	19.76	-1.50661	0.0016149	0.459895
9123	SLC16A3	mRNA	47.92	17.14	-1.48351	0.0128706	0.889533
147111	NOTUM	mRNA	22.35	8.23	-1.44156	0.00947816	0.81455
100996928	FMC1-LUC7L2	mRNA	249.63	98.04	-1.34838	0.00441269	0.698854
10811	NOXA1	mRNA	44.53	17.77	-1.32515	0.0104989	0.842969
100507050	TPBGL	mRNA	28	11.21	-1.32066	0.00691929	0.753238
57333	RCN3	mRNA	42.81	17.45	-1.29468	0.0104482	0.842854
163933	FAM43B	mRNA	34.24	14.15	-1.27457	0.0025725	0.580421
11045	UPK1A	mRNA	52.88	22.08	-1.25999	0.00490667	0.699181
1800	DPEP1	mRNA	28.62	12.17	-1.23369	0.00793469	0.775423
402665	IGLON5	mRNA	117.92	50.29	-1.22942	8.85304e-05	0.116465
222950	NYAP1	mRNA	79.92	34.25	-1.22257	0.000220109	0.181237
3237	HOXD11	mRNA	34.4	14.83	-1.21358	0.0118495	0.877276
5210	PFKFB4	mRNA	551.67	238.33	-1.21084	2.68386e-05	0.0588641
114794	ELFN2	mRNA	184.32	80.02	-1.20375	3.09775e-05	0.0588641
146325	PRR35	mRNA	74.62	33.57	-1.15265	0.00626704	0.742026
147700	KLC3	mRNA	35.61	16.11	-1.14427	0.0134426	0.89107
51764	GNG13	mRNA	52.46	24	-1.12825	0.000995966	0.364085
6094	ROM1	mRNA	57.14	26.33	-1.11803	0.00166726	0.459895
10076	PTPRU	mRNA	44.77	20.7	-1.11248	0.00312473	0.634232
84264	HAGHL	mRNA	139.87	65.43	-1.09605	0.00826281	0.779375
9022	CLIC3	mRNA	159.96	75.4	-1.08504	0.00250208	0.579485
398	ARHGDIG	mRNA	44.35	21.09	-1.07254	0.00760989	0.766002
283248	RCOR2	mRNA	627.02	303.3	-1.04779	0.000419548	0.242788
2906	GRIN2D	mRNA	134.41	65.19	-1.04401	0.0117207	0.877276
1944	EFNA3	mRNA	245.73	123.08	-0.99748	0.00036087	0.242788
54587	MXRA8	mRNA	462.19	231.62	-0.996737	0.000958083	0.364085
283234	CCDC88B	mRNA	139.75	70.16	-0.99416	0.0127691	0.889533
162466	PHOSPHO1	mRNA	77.58	39.19	-0.985341	0.00191956	0.497398
196500	PIANP	mRNA	169.19	85.56	-0.983577	0.000654307	0.329117
57106	NAT14	mRNA	376.17	191.66	-0.972791	0.00525579	0.699181
440829	SHISA8	mRNA	73.97	38.2	-0.953566	0.00465673	0.698957
4326	MMP17	mRNA	257.5	133.65	-0.946071	0.00156183	0.459895
8447	DOC2B	mRNA	101.03	52.55	-0.942974	0.00575484	0.723671
115330	GPR146	mRNA	91.5	47.72	-0.939143	0.0120543	0.880991
348	APOE	mRNA	479.23	251.51	-0.930086	0.00348833	0.637582
253982	ASPHD1	mRNA	436.03	231.79	-0.911634	0.00162752	0.459895
84321	THOC3	mRNA	2092.8	1123.77	-0.897087	0.000131981	0.150476
55502	HES6	mRNA	161.7	86.88	-0.896151	0.000696454	0.330855
26232	FBXO2	mRNA	1715.5	922.59	-0.894869	0.000977788	0.364085
8705	B3GALT4	mRNA	72.89	39.21	-0.894515	0.00529986	0.699181
201191	SAMD14	mRNA	439.72	238.15	-0.884699	0.00179301	0.479127
2812	GP1BB	mRNA	149.97	81.63	-0.87752	0.00824217	0.779375
27113	BBC3	mRNA	141.18	77.02	-0.874231	0.000981458	0.364085
643965	TMEM88B	mRNA	276.2	150.69	-0.874077	0.00651955	0.742026
126410	CYP4F22	mRNA	73.56	40.19	-0.872054	0.00865331	0.797137
2593	GAMT	mRNA	798.78	437.6	-0.868191	0.00210631	0.529737
8541	PPFIA3	mRNA	300.36	164.77	-0.866285	0.000935281	0.364085
50861	STMN3	mRNA	1309.4	718.78	-0.865283	0.000861227	0.364085
79816	TLE6	mRNA	178.48	98.46	-0.85819	0.0109032	0.854367
107983993	UPK3BL2	mRNA	85.91	47.45	-0.85628	0.00653136	0.742026
29763	PACSIN3	mRNA	707.74	392.23	-0.851522	0.00201444	0.514194
80781	COL18A1	mRNA	6312.38	3506.6	-0.84811	0.00805022	0.779375
126567	C2CD4C	mRNA	508.41	282.97	-0.845313	0.001079	0.384439
342979	PALM3	mRNA	429.19	239.74	-0.840141	0.00448823	0.698854
6513	SLC2A1	mRNA	646.75	361.42	-0.839553	0.00571105	0.723671
348487	FAM131C	mRNA	604.48	343.14	-0.816884	0.000679526	0.330855
155382	VPS37D	mRNA	150.36	85.57	-0.813143	0.0041219	0.691106
199731	CADM4	mRNA	127.21	72.61	-0.80901	0.0107614	0.854367
126299	ZNF428	mRNA	536.38	306.16	-0.808999	0.00410771	0.691106
1289	COL5A1	mRNA	94.69	54.18	-0.80543	0.00403509	0.69008
2026	ENO2	mRNA	76.19	43.79	-0.799002	0.00905341	0.806413
124790	HEXIM2	mRNA	276.94	159.2	-0.798743	0.00702822	0.753238
54753	ZNF853	mRNA	73.04	42.02	-0.797669	0.0103944	0.842486
4013	VWA5A	mRNA	89.14	51.31	-0.796842	0.00295821	0.616968
10501	SEMA6B	mRNA	791.36	456.74	-0.79297	0.000160661	0.161625
5118	PCOLCE	mRNA	293.31	170.46	-0.783021	0.00278416	0.610445
11007	CCDC85B	mRNA	1820.71	1059.39	-0.781265	0.00654749	0.742026
8877	SPHK1	mRNA	790.76	462.11	-0.775005	0.00691404	0.753238
6277	S100A6	mRNA	1192.14	697.63	-0.773023	0.0075208	0.766002
93233	ODAD1	mRNA	67.27	39.47	-0.769353	0.00772059	0.766002
333926	PPM1J	mRNA	125.34	73.69	-0.766346	0.00257935	0.580421
7436	VLDLR	mRNA	203.38	119.71	-0.764627	0.00294519	0.616968
1485	CTAG1B	mRNA	1136.17	669.4	-0.763247	0.00774613	0.766002
94059	LENG9	mRNA	98.89	58.27	-0.763139	0.0083397	0.779375
7108	TM7SF2	mRNA	101.81	60.22	-0.757545	0.00622921	0.742026
80097	MZT2B	mRNA	1555.07	920.53	-0.75644	0.00704702	0.753238
4207	BORCS8-MEF2B	mRNA	97.19	57.61	-0.754418	0.00335502	0.637174
25791	NGEF	mRNA	265.86	157.69	-0.753608	0.000595536	0.308632
84446	BRSK1	mRNA	162.93	96.8	-0.751149	0.00772987	0.766002
116444	GRIN3B	mRNA	299.89	178.75	-0.746479	0.000532056	0.284351
148398	SAMD11	mRNA	1708.54	1019.81	-0.744457	0.00178905	0.479127
11151	CORO1A	mRNA	826.8	494.13	-0.742638	0.00100058	0.364085
90507	SCRN2	mRNA	493.47	295.05	-0.741997	0.0033697	0.637174
4145	MATK	mRNA	194.23	116.74	-0.73451	0.00597072	0.742026
79777	ACBD4	mRNA	334.4	201.01	-0.734338	0.00235583	0.574168
3684	ITGAM	mRNA	98.7	59.86	-0.721577	0.0131448	0.889533
4240	MFGE8	mRNA	1652.34	1008.59	-0.712171	0.0117652	0.877276
64220	STRA6	mRNA	1435.23	878.92	-0.707477	0.0013612	0.441115
26093	CCDC9	mRNA	568.91	348.78	-0.70589	0.000425894	0.242788
90525	SHF	mRNA	149.96	92.12	-0.702941	0.00468708	0.698957
5881	RAC3	mRNA	545.07	334.93	-0.702585	0.00467023	0.698957
148170	CDC42EP5	mRNA	115.07	70.71	-0.702425	0.00855577	0.795222
122622	ADSS1	mRNA	174.82	107.54	-0.700987	0.00248371	0.579485
2161	F12	mRNA	657.95	404.78	-0.700849	0.0130614	0.889533
100271927	RASA4B	mRNA	300.89	185.39	-0.698672	2.78602e-05	0.0588641
84331	MCRIP2	mRNA	582.16	360.51	-0.691393	0.0122776	0.882232
79006	METRN	mRNA	1738.94	1084.01	-0.681825	0.00697347	0.753238
9066	SYT7	mRNA	255.95	159.59	-0.681521	0.00014827	0.158483
51329	ARL6IP4	mRNA	1648.39	1030.27	-0.678032	0.0124518	0.889533
2101	ESRRA	mRNA	586.44	368.66	-0.669664	0.00658404	0.742026
94030	LRRC4B	mRNA	419.21	264.01	-0.667095	0.00784388	0.770954
283643	TEDC1	mRNA	742.66	468.79	-0.663744	0.00923087	0.806776
254102	EHBP1L1	mRNA	2536.91	1618.55	-0.648367	0.000245034	0.182199
54507	ADAMTSL4	mRNA	1317.4	843.22	-0.643704	1.56832e-05	0.0447023
664	BNIP3	mRNA	2129.22	1363.84	-0.642648	0.000768251	0.345754
54541	DDIT4	mRNA	3311.33	2125.74	-0.639449	0.00614473	0.742026
29924	EPN1	mRNA	7934.3	5095.06	-0.639003	0.00361059	0.643212
5064	PALM	mRNA	1300.54	836.59	-0.636528	0.00283519	0.613764
7087	ICAM5	mRNA	184.79	119.09	-0.633907	0.00449502	0.698854
29911	HOOK2	mRNA	338.56	218.96	-0.62876	0.0130441	0.889533
338761	C1QL4	mRNA	177.46	115.15	-0.623987	0.00740874	0.766002
4795	NFKBIL1	mRNA	772.49	503.08	-0.61874	0.00772213	0.766002
57664	PLEKHA4	mRNA	230.09	150.52	-0.612232	0.0133462	0.889533
84619	ZGPAT	mRNA	409.73	268.45	-0.610038	0.0131876	0.889533
93611	FBXO44	mRNA	1380.38	904.41	-0.610006	0.0106054	0.847537
283358	B4GALNT3	mRNA	132.37	86.77	-0.609329	0.00922794	0.806776
27132	CPNE7	mRNA	711.26	467.02	-0.606899	0.00599288	0.742026
11247	NXPH4	mRNA	589.71	387.99	-0.603995	0.00339041	0.637174
4241	MELTF	mRNA	259.2	170.66	-0.6029	0.00439704	0.698854
79575	ABHD8	mRNA	2254.11	1484.63	-0.602454	0.00536665	0.699181
127281	PRXL2B	mRNA	376.98	248.57	-0.600837	0.00271214	0.602376
57595	PDZD4	mRNA	658.39	435.25	-0.597102	7.88877e-05	0.112428
55323	LARP6	mRNA	518.38	342.93	-0.596096	0.00659501	0.742026
9145	SYNGR1	mRNA	404.08	267.63	-0.594431	0.00522032	0.699181
23030	KDM4B	mRNA	777.93	516.76	-0.590153	7.28663e-05	0.112428
80757	TMEM121	mRNA	721.28	480.26	-0.586738	0.011072	0.854367
221527	ZBTB12	mRNA	242.28	161.53	-0.584835	0.0086696	0.797137
1291	COL6A1	mRNA	286.7	191.69	-0.580733	0.00603638	0.742026
5575	PRKAR1B	mRNA	1157.77	774.52	-0.579967	0.012004	0.880991
1152	CKB	mRNA	6687.9	4477.72	-0.57879	0.00831942	0.779375
10384	BTN3A3	mRNA	109.99	73.67	-0.578227	0.00899067	0.805018
64856	VWA1	mRNA	6882.08	4609.86	-0.578121	0.00703801	0.753238
10362	HMG20B	mRNA	1832.22	1232.77	-0.571689	0.0125126	0.889533
126208	ZNF787	mRNA	1170.64	787.85	-0.571302	0.00882002	0.798095
41	ASIC1	mRNA	258.88	174.55	-0.568645	0.00142475	0.444708
4157	MC1R	mRNA	947.05	639.43	-0.566658	0.00941315	0.813572
5600	MAPK11	mRNA	2540.09	1717.36	-0.564689	0.0102883	0.842486
23149	FCHO1	mRNA	250.47	169.96	-0.559474	0.00971525	0.828522
170463	SSBP4	mRNA	4522.07	3070.3	-0.558604	0.00521042	0.699181
10518	CIB2	mRNA	1010.92	687.16	-0.556945	0.0077487	0.766002
85409	NKD2	mRNA	638.43	435.33	-0.55241	0.0109209	0.854367
2621	GAS6	mRNA	261.4	178.79	-0.547942	0.00975966	0.828522
84717	HDGFL2	mRNA	1507.89	1041.07	-0.53446	0.00648677	0.742026
9091	PIGQ	mRNA	1143.05	789.26	-0.534314	0.00713076	0.75686
728294	D2HGDH	mRNA	233.24	161.73	-0.528157	0.00989777	0.828522
115557	ARHGEF25	mRNA	506.65	351.45	-0.527677	0.0074927	0.766002
205	AK4	mRNA	1200.26	833.6	-0.525922	0.00985613	0.828522
81618	ITM2C	mRNA	2740.53	1905.75	-0.524092	0.00136704	0.441115
57787	MARK4	mRNA	1799.84	1252.85	-0.522655	0.0108434	0.854367
57338	JPH3	mRNA	671.33	467.38	-0.522409	0.000487853	0.269138
55558	PLXNA3	mRNA	289.09	201.5	-0.520728	0.0053481	0.699181
64787	EPS8L2	mRNA	753.68	529.11	-0.510388	0.00447335	0.698854
85012	TCEAL3	mRNA	334.28	234.75	-0.509959	0.0130378	0.889533
91433	RCCD1	mRNA	579.11	406.88	-0.509213	0.0122654	0.882232
22994	CEP131	mRNA	659.58	465.23	-0.503606	0.000186232	0.167857
64855	NIBAN2	mRNA	3584.35	2530.29	-0.502411	0.00756788	0.766002

## Sheet: YBX1
Gene Symbol	Type	NC123 Average Read Count	YBX1 Average Read Count	log2 (YBX1 / NC123)	Pvalue(YBX1 / NC123)	Qvalue (YBX1 / NC123)
TICAM2	mRNA	126.95	0.18	-9.45423	0.0155405	0.7169
TP53TG3F	mRNA	13.09	0.18	-6.19184	0.000278592	0.175779
LDLRAD2	mRNA	130.29	1.97	-6.04692	0.0120408	0.683307
PLD4	mRNA	141.74	3.61	-5.29409	0.00141337	0.330801
TIGIT	mRNA	12.05	0.66	-4.19413	0.0282733	0.80377
ESRP2	mRNA	4.74	0.35	-3.74869	0.0347247	0.831247
EIF3CL	mRNA	2780.72	254.47	-3.44988	0.01275	0.698954
ABCB11	mRNA	12.78	2.63	-2.28	0.0189409	0.740078
NES	mRNA	8.21	1.97	-2.06256	0.0496918	0.850909
FAM166B	mRNA	9.42	2.3	-2.03192	0.0335695	0.831247
TPBGL	mRNA	28.1	7.56	-1.89342	0.000395135	0.193715
CDH6	mRNA	8.36	2.3	-1.8606	0.0447288	0.850909
MT1G	mRNA	18.01	5.25	-1.77868	0.0135859	0.706717
TLX2	mRNA	10.95	3.28	-1.73971	0.0395044	0.846558
ITIH5	mRNA	18.09	5.59	-1.69308	0.00740028	0.557353
PTGDS	mRNA	11.4	3.62	-1.65369	0.0398196	0.85072
TMEM238	mRNA	26.82	8.55	-1.64923	0.00326162	0.426102
NHLRC4	mRNA	15.02	4.93	-1.60689	0.013866	0.712004
NDNF	mRNA	9.92	3.28	-1.59612	0.0430649	0.850909
FGF11	mRNA	27.37	9.22	-1.57009	0.0160021	0.7169
CEND1	mRNA	14.02	4.93	-1.50675	0.0256403	0.783585
NOTUM	mRNA	22.45	7.91	-1.50584	0.0316479	0.825644
MYMX	mRNA	13.97	5.59	-1.32131	0.0451179	0.850909
UTF1	mRNA	50.42	20.39	-1.30594	0.00179992	0.351668
SPATS1	mRNA	19.39	7.88	-1.29829	0.0318919	0.825844
RAB20	mRNA	56.35	23.03	-1.291	0.00382666	0.448558
FAM43B	mRNA	34.38	14.16	-1.28028	0.0244665	0.770827
RCN3	mRNA	42.97	18.42	-1.2219	0.0159064	0.7169
CCR10	mRNA	87.64	38.16	-1.19951	0.0195989	0.743279
NYAP1	mRNA	80.22	35.17	-1.18953	0.000287589	0.175779
GP1BB	mRNA	150.54	66.02	-1.18926	0.000453643	0.205317
UPK3BL1	mRNA	269.11	118.43	-1.1841	0.0402091	0.85072
ELANE	mRNA	28.25	12.5	-1.17688	0.034905	0.831247
HR	mRNA	151.06	67.11	-1.17053	0.00236593	0.376247
C4orf47	mRNA	17.02	7.57	-1.16933	0.044796	0.850909
TLCD3B	mRNA	31.04	13.81	-1.16813	0.0217598	0.753262
MALL	mRNA	21.38	9.54	-1.16501	0.0285108	0.807248
COL23A1	mRNA	21.19	9.53	-1.15317	0.0383667	0.846144
SORCS2	mRNA	18.19	8.21	-1.14853	0.0441182	0.850909
UPK1A	mRNA	53.07	24	-1.14506	0.00935233	0.603467
NME1-NME2	mRNA	172.7	78.19	-1.14314	6.35305e-06	0.0217452
CDC42EP5	mRNA	115.52	52.58	-1.13564	4.11326e-05	0.0703943
WNT6	mRNA	106.01	48.38	-1.13185	0.0129219	0.700183
C1QTNF12	mRNA	40.36	18.75	-1.10625	0.024616	0.770827
LRRC73	mRNA	43.08	20.39	-1.07959	0.00652298	0.542695
WNT7B	mRNA	134.89	63.83	-1.07944	0.00675026	0.542695
C16orf74	mRNA	55.54	26.3	-1.07882	0.00427523	0.466027
PEX11G	mRNA	49.99	23.68	-1.07799	0.0140247	0.712004
KRT8	mRNA	930.26	449.23	-1.05018	0.00891831	0.591581
GRIN2D	mRNA	134.92	65.43	-1.044	0.00082138	0.248211
ADRA2C	mRNA	147.71	72	-1.03672	0.00059723	0.227878
CLIC3	mRNA	160.56	78.53	-1.0318	0.00199584	0.351668
MEF2B	mRNA	102.56	50.29	-1.02795	0.0157142	0.7169
ENTPD2	mRNA	22.04	10.85	-1.02211	0.0439014	0.850909
KCNS3	mRNA	51.93	25.63	-1.01853	0.00269727	0.39794
ZNF853	mRNA	73.34	36.45	-1.00876	0.000328828	0.193715
GPIHBP1	mRNA	45.42	22.68	-1.00208	0.0460718	0.850909
COL18A1	mRNA	6335.9	3168.24	-0.99987	5.18518e-06	0.0217452
MBLAC1	mRNA	65.91	33.5	-0.976404	0.00110099	0.289881
REX1BD	mRNA	213.47	108.73	-0.973335	0.000407488	0.193715
PRR35	mRNA	74.92	38.17	-0.97302	0.0352976	0.831247
PTGIS	mRNA	50.3	25.65	-0.971796	0.0118764	0.679778
FIBCD1	mRNA	162.09	83.13	-0.963369	0.000486344	0.213418
EMID1	mRNA	58.19	29.91	-0.960325	0.00819309	0.565389
NAT14	mRNA	377.62	195.1	-0.952726	0.00625159	0.537277
CTAG1B	mRNA	1140.52	592.41	-0.945008	0.000840852	0.248211
SOX18	mRNA	1372.34	713.09	-0.944485	1.9957e-05	0.0487919
HYI	mRNA	61.96	32.23	-0.942997	0.0294629	0.809803
CDH4	mRNA	47.33	24.64	-0.941579	0.0234544	0.770494
ZNF469	mRNA	148.14	77.96	-0.92622	0.0269242	0.794548
TSTD1	mRNA	32.45	17.09	-0.924842	0.035973	0.831247
HES7	mRNA	60.45	31.9	-0.921968	0.0237915	0.770827
RIMBP3	mRNA	36.05	19.04	-0.920666	0.0379475	0.844112
NBL1	mRNA	1242.03	656.32	-0.920224	0.000207092	0.147674
ENO2	mRNA	76.5	40.47	-0.918564	0.0251701	0.777546
FBXL22	mRNA	31.61	16.76	-0.915585	0.0232911	0.770494
GAL	mRNA	104.83	55.59	-0.915096	0.015053	0.7169
RTN4RL1	mRNA	62.36	33.17	-0.9106	0.00631501	0.537687
CACNG4	mRNA	201.52	108.43	-0.894229	9.93703e-05	0.093954
MZT2B	mRNA	1560.97	840.39	-0.893312	0.000771515	0.248211
CCDC85B	mRNA	1827.63	985.2	-0.891485	0.000853576	0.248211
ARHGDIG	mRNA	44.51	24	-0.890957	0.0247848	0.771164
TMEM74B	mRNA	32.83	17.76	-0.886618	0.0487819	0.850909
MESP1	mRNA	76.41	41.77	-0.871281	0.0305102	0.8133
TMEM158	mRNA	233.11	127.59	-0.869507	0.00696145	0.548649
COL1A1	mRNA	146.41	80.63	-0.860737	0.0474318	0.850909
YBX1	mRNA	31960.8	17639.3	-0.85751	4.83304e-05	0.0710552
INAFM1	mRNA	282.5	156.36	-0.853398	0.0112544	0.668232
MSS51	mRNA	31.37	17.41	-0.849154	0.0463187	0.850909
TYMP	mRNA	55.66	30.91	-0.848644	0.0331119	0.831247
C4orf48	mRNA	1005.79	560.13	-0.8445	0.00594608	0.521853
GABRG3	mRNA	44.17	24.63	-0.84253	0.0200639	0.744845
TMEM88B	mRNA	277.25	154.63	-0.842417	0.0132121	0.703323
VPS37D	mRNA	150.92	84.47	-0.837351	0.0015588	0.337688
APOE	mRNA	481.06	269.37	-0.836628	0.020429	0.746949
CADM4	mRNA	127.71	71.65	-0.833727	0.00411433	0.462109
ASPHD1	mRNA	437.7	246.1	-0.830723	0.00515151	0.495298
GPR3	mRNA	112.47	63.39	-0.827226	0.000386988	0.193715
MT1E	mRNA	687.48	388.08	-0.824974	0.0276237	0.794548
METRN	mRNA	1745.54	985.9	-0.82416	0.000599189	0.227878
RAC3	mRNA	547.14	309.05	-0.82406	0.000997706	0.266793
H1-10	mRNA	2711.95	1536.09	-0.820067	1.0855e-05	0.0309621
S100A6	mRNA	1196.68	678.66	-0.818281	0.00796964	0.561286
FOXD1	mRNA	430.5	244.23	-0.817808	0.000725168	0.248211
CAMK2N2	mRNA	394.13	223.74	-0.816837	0.00146902	0.330801
RCOR2	mRNA	629.39	357.77	-0.814941	0.00997753	0.623195
HES6	mRNA	162.29	92.31	-0.814076	0.00120058	0.302157
PLEKHO1	mRNA	143.81	81.86	-0.81296	0.00753255	0.557353
B3GNT4	mRNA	94.05	53.58	-0.811794	0.0416225	0.850909
HMX1	mRNA	514.05	294.06	-0.805827	0.00196712	0.351668
DNLZ	mRNA	366.76	209.88	-0.805285	0.00561763	0.511384
GPR146	mRNA	91.86	52.62	-0.803872	0.0487919	0.850909
F12	mRNA	660.47	378.91	-0.801627	0.00506219	0.48946
PHOSPHO1	mRNA	77.87	44.71	-0.800487	0.0158242	0.7169
SEMA6B	mRNA	794.34	456.74	-0.798375	7.19091e-05	0.0820435
SAMD11	mRNA	1714.97	986.44	-0.797885	6.26114e-05	0.079799
TAFA5	mRNA	155.65	89.6	-0.796678	0.00151853	0.337507
PSD	mRNA	48.47	27.94	-0.794476	0.0296173	0.809803
LRRC46	mRNA	44.46	25.64	-0.794045	0.0354258	0.831247
MZT2A	mRNA	1046.44	603.52	-0.794028	0.00290296	0.41059
ANTKMT	mRNA	141.22	81.45	-0.793863	0.023113	0.769565
FBXO2	mRNA	1721.99	994.52	-0.792012	0.00118634	0.302157
KRT10	mRNA	758	437.8	-0.791921	9.74817e-05	0.093954
CCDC88B	mRNA	140.28	81.22	-0.788428	0.0436546	0.850909
CARMIL2	mRNA	206.66	119.65	-0.788363	0.0137628	0.712004
BARX2	mRNA	210.49	122.35	-0.782826	0.0183495	0.733721
MT1X	mRNA	599.4	348.41	-0.782719	0.0116462	0.671228
TNNC1	mRNA	68.31	39.79	-0.779911	0.0441185	0.850909
CTU1	mRNA	174	101.54	-0.77706	0.00549352	0.508195
TMEM160	mRNA	505.87	295.23	-0.776938	0.00662232	0.542695
PFKFB4	mRNA	553.78	324.03	-0.773211	0.0339729	0.831247
TMEM121	mRNA	724.02	424.14	-0.771487	0.000780705	0.248211
UTS2R	mRNA	71.03	41.75	-0.766716	0.013008	0.700183
FBLL1	mRNA	93.26	54.86	-0.765505	0.0362572	0.831778
DRAP1	mRNA	5010.38	2958.43	-0.760087	0.00175119	0.351668
P3H3	mRNA	204.31	120.66	-0.759807	0.0113462	0.668232
PLEKHA4	mRNA	230.95	136.7	-0.756558	0.00203178	0.351668
NGFR	mRNA	196.4	116.29	-0.756036	0.000680858	0.248211
ETV4	mRNA	1374.05	813.91	-0.755491	0.0095567	0.610274
GNG13	mRNA	52.67	31.22	-0.754473	0.0185654	0.733785
ATP5ME	mRNA	634.17	375.92	-0.754424	0.00837452	0.568953
SLC2A1	mRNA	649.22	386.54	-0.748107	0.0405	0.850909
SULT2B1	mRNA	131.85	78.59	-0.746478	0.0285743	0.807248
ROM1	mRNA	57.36	34.19	-0.746416	0.02556	0.782531
EPN1	mRNA	7964.24	4748.23	-0.746148	0.000183315	0.136403
PHLDA2	mRNA	1257.85	749.95	-0.746106	0.0289461	0.80816
SHISA8	mRNA	74.25	44.37	-0.742823	0.0242586	0.770827
KLF16	mRNA	2170.26	1296.92	-0.742778	0.00136609	0.324711
GAMT	mRNA	801.82	479.66	-0.74127	0.00853692	0.5752
ROMO1	mRNA	598.75	358.22	-0.7411	0.0204368	0.746949
PALM3	mRNA	430.82	257.91	-0.740232	0.0114223	0.668232
C2orf81	mRNA	90.57	54.24	-0.739702	0.0147655	0.7169
PTMS	mRNA	42640.8	25636.2	-0.734052	0.00413127	0.462109
STMN3	mRNA	1314.33	790.72	-0.733088	0.00298389	0.415173
FSTL3	mRNA	1040.05	626.56	-0.731126	0.0124893	0.693969
EFNA3	mRNA	246.66	148.84	-0.728746	0.00928333	0.601799
JOSD2	mRNA	466.28	281.53	-0.727903	0.00731054	0.557353
C1orf122	mRNA	831.69	502.17	-0.727874	0.00405802	0.462109
MNX1	mRNA	101.75	61.44	-0.727777	0.00578399	0.515904
ZNF428	mRNA	538.42	325.13	-0.727687	0.00757809	0.557353
TLE6	mRNA	179.15	108.5	-0.723468	0.0274777	0.794548
PACSIN3	mRNA	710.42	430.83	-0.721552	0.00853034	0.5752
UBE2S	mRNA	9352.61	5673.16	-0.721217	0.00239811	0.376525
ZBTB12	mRNA	243.2	147.86	-0.717899	0.00205319	0.351668
ADSS1	mRNA	175.49	106.71	-0.717634	0.00431255	0.46712
CNRIP1	mRNA	290.14	176.43	-0.717597	0.000229879	0.157366
PCOLCE	mRNA	294.42	179.42	-0.714546	0.00576622	0.515904
ENDOG	mRNA	369.56	225.28	-0.714103	0.0150084	0.7169
RPL37	mRNA	26700.9	16288.2	-0.713061	0.00223778	0.375465
ITPKB	mRNA	301.36	183.97	-0.712034	0.000920343	0.254044
NUDT22	mRNA	797.19	486.78	-0.711649	0.01315	0.703276
SAMD14	mRNA	441.38	269.88	-0.709706	0.00895881	0.591973
NUDT18	mRNA	59.49	36.46	-0.706302	0.0459162	0.850909
SDSL	mRNA	535.5	328.2	-0.706302	0.00796855	0.561286
ADAP1	mRNA	273.85	168.18	-0.703353	0.00176143	0.351668
LRRC4B	mRNA	420.79	258.97	-0.700291	0.00405208	0.462109
TEDC1	mRNA	745.45	460.26	-0.695652	0.00259058	0.392347
FAM131C	mRNA	606.78	374.83	-0.694941	0.00484237	0.476438
BCL7C	mRNA	2083.36	1287	-0.6949	0.00498606	0.484838
MXRA8	mRNA	463.98	286.7	-0.694529	0.0409444	0.850909
ZIC1	mRNA	46.25	28.59	-0.694042	0.0391108	0.846198
METRNL	mRNA	281.37	174.22	-0.691596	0.0114863	0.668232
WNT5B	mRNA	828.26	513.11	-0.690808	0.000782215	0.248211
DMKN	mRNA	996.75	617.87	-0.689939	0.039446	0.846558
C1QL4	mRNA	178.15	110.45	-0.689648	0.00903992	0.595035
HOXB4	mRNA	134.03	83.1	-0.689578	0.00233999	0.376247
CFD	mRNA	835.74	518.42	-0.688921	0.0246373	0.770827
SH3BP1	mRNA	556.86	345.65	-0.688001	0.000376014	0.193715
VWA1	mRNA	6908.05	4294.64	-0.685743	0.000455886	0.205317
HOMER3	mRNA	637.24	396.7	-0.683801	0.00675474	0.542695
NENF	mRNA	1361.08	847.45	-0.683562	0.00646389	0.542695
LENG9	mRNA	99.27	61.82	-0.683416	0.0361155	0.831247
SMIM4	mRNA	182.31	113.69	-0.681315	0.0044352	0.4744
CTXN1	mRNA	3452.86	2157.91	-0.678157	0.0120891	0.683307
HOXA13	mRNA	150.37	94.01	-0.677688	0.0295968	0.809803
SMIM11A	mRNA	308.89	193.2	-0.67698	0.00471386	0.476438
PRR7	mRNA	1305.75	820.56	-0.670211	0.00697068	0.548649
UQCC3	mRNA	237.59	149.48	-0.668523	0.0155948	0.7169
CCDC9	mRNA	571.04	359.47	-0.667741	0.000719278	0.248211
ESRRA	mRNA	588.62	370.68	-0.667154	0.00128203	0.309023
FKBP2	mRNA	1286.64	810.98	-0.665877	0.0207214	0.749738
IGLON5	mRNA	118.37	74.62	-0.665755	0.0234518	0.770494
SPHK1	mRNA	793.76	500.54	-0.665235	0.0456176	0.850909
LGALS1	mRNA	12188.7	7689.86	-0.664518	0.0163491	0.7169
OGFR	mRNA	1109.47	700.35	-0.663707	0.00126617	0.309023
MCRIP2	mRNA	584.36	368.91	-0.663573	0.0112499	0.668232
ARFRP1	mRNA	627.73	396.32	-0.663473	0.0135001	0.706717
DPF1	mRNA	134.74	85.12	-0.6626	0.0233065	0.770494
C1QL1	mRNA	648.9	410.93	-0.659103	0.0036439	0.437982
PITX1	mRNA	464.71	294.63	-0.657434	0.00357782	0.437982
U2AF1L5	mRNA	1917.93	1216.31	-0.657035	4.10892e-06	0.0217452
BLOC1S1	mRNA	601.11	381.22	-0.656997	0.022079	0.753262
SMOX	mRNA	950.58	603.14	-0.656321	0.0139604	0.712004
SH2B2	mRNA	379.76	241.22	-0.654748	0.0158633	0.7169
MATK	mRNA	194.98	123.91	-0.654079	0.0198191	0.743824
RNF208	mRNA	105.01	66.73	-0.65398	0.0487224	0.850909
C1orf35	mRNA	453.52	288.89	-0.650632	0.00792051	0.561286
NGEF	mRNA	266.85	170.21	-0.648753	0.00421532	0.466027
ARL6IP4	mRNA	1654.67	1055.75	-0.648268	0.0105342	0.643866
TSPAN4	mRNA	806.86	516.29	-0.644121	0.011448	0.668232
GRIN3B	mRNA	301.04	192.85	-0.642474	0.00170082	0.351668
TMEM59L	mRNA	263.62	168.89	-0.642363	0.0170697	0.717843
PET100	mRNA	187.54	120.2	-0.641686	0.0418912	0.850909
POLR2I	mRNA	745.18	477.87	-0.640955	0.0245353	0.770827
RPS29	mRNA	1537.89	986.39	-0.640718	0.0345064	0.831247
SRRM3	mRNA	490.15	314.5	-0.640141	0.0114087	0.668232
OSBPL7	mRNA	106.48	68.35	-0.639447	0.0171974	0.717843
ZNF865	mRNA	1352.92	869.54	-0.637756	0.00025538	0.168099
PRRX2	mRNA	832.95	535.56	-0.63719	0.0145597	0.714457
DNPH1	mRNA	1214.87	782.69	-0.634284	0.00874625	0.5847
EGFL7	mRNA	1359.9	876.68	-0.633369	0.0164552	0.7169
MACROD1	mRNA	201.09	129.73	-0.632355	0.0216244	0.753262
PPM1J	mRNA	125.82	81.17	-0.632319	0.0160177	0.7169
DHRS3	mRNA	489.4	315.73	-0.632301	0.0215891	0.753262
EOMES	mRNA	223.97	144.6	-0.631307	0.0345609	0.831247
DUSP9	mRNA	154.63	99.93	-0.629841	0.0167234	0.717843
FDX2	mRNA	360.19	232.96	-0.628703	0.0242274	0.770827
RPL36	mRNA	6276.24	4060.27	-0.628324	0.0261888	0.787688
UQCRQ	mRNA	1601.34	1036.5	-0.627568	0.0157457	0.7169
TMSB15A	mRNA	57.37	37.14	-0.627099	0.045891	0.850909
ZNF787	mRNA	1175.03	760.82	-0.627075	0.00204902	0.351668
EHBP1L1	mRNA	2546.34	1649.79	-0.626145	2.19732e-07	0.00376049
C7orf50	mRNA	2925.33	1896.15	-0.625527	0.00765982	0.557353
BRI3	mRNA	3812.26	2471.66	-0.625165	0.00200275	0.351668
C2CD4C	mRNA	510.29	330.84	-0.625165	0.00144952	0.330801
SSBP4	mRNA	4539.09	2943.83	-0.624708	0.000883705	0.252062
C8orf82	mRNA	710.05	460.81	-0.623737	0.00427013	0.466027
HEXIM2	mRNA	278	180.47	-0.623336	0.0436304	0.850909
TPGS1	mRNA	167.45	108.74	-0.622841	0.0368334	0.834923
NDUFA1	mRNA	1288.13	836.68	-0.622532	0.0241868	0.770827
GDF1	mRNA	111.22	72.25	-0.622461	0.0424402	0.850909
PPP1R14B	mRNA	5324.17	3458.69	-0.622332	0.00914179	0.597147
NUDT1	mRNA	977.9	635.77	-0.62119	0.0245599	0.770827
MS4A4E	mRNA	691.18	449.4	-0.621066	0.00801357	0.562067
FAM53A	mRNA	101.59	66.06	-0.620948	0.0165532	0.7169
CNIH2	mRNA	388.17	252.57	-0.619988	0.030131	0.8133
B3GAT1	mRNA	190.31	123.85	-0.619727	0.0027452	0.401551
QPRT	mRNA	200.45	130.5	-0.619248	0.0287104	0.807248
LOC102724770	mRNA	340.47	221.76	-0.618551	0.0266335	0.794312
PPFIA3	mRNA	301.51	196.59	-0.617018	0.0263853	0.790996
TBX1	mRNA	899.03	586.41	-0.616471	0.00217302	0.368208
ATOH8	mRNA	604.21	394.44	-0.615242	0.0169206	0.717843
CORO1A	mRNA	829.91	541.9	-0.614926	0.00618136	0.534282
PTRH1	mRNA	293.46	191.79	-0.613617	0.0195272	0.743279
NDUFB1	mRNA	528.54	345.79	-0.612121	0.0130086	0.700183
INSYN1	mRNA	243.04	159.05	-0.611663	0.0140361	0.712004
MELTF	mRNA	260.18	170.29	-0.61151	0.0227283	0.761199
TGFB1	mRNA	6762.3	4426.81	-0.611246	0.00146222	0.330801
ETFB	mRNA	1044.13	683.55	-0.611186	0.0336063	0.831247
SPAG4	mRNA	211.27	138.37	-0.61057	0.0376681	0.842233
TIMP1	mRNA	3332.34	2183.21	-0.610085	0.0370041	0.836884
PPDPF	mRNA	8193.54	5369.26	-0.609764	0.012171	0.683307
CLTB	mRNA	2312.32	1517.55	-0.607599	0.0158746	0.7169
CCDC184	mRNA	190.82	125.24	-0.607553	0.0296157	0.809803
ZNF835	mRNA	57.53	37.78	-0.606773	0.0434388	0.850909
TFR2	mRNA	208.08	136.69	-0.606243	0.0144969	0.714457
RPL13	mRNA	18968.2	12468.1	-0.605335	0.0264584	0.791623
LIMD2	mRNA	927.21	610.04	-0.603985	0.0336869	0.831247
ASPHD2	mRNA	96.63	63.73	-0.600494	0.0238765	0.770827
FAAP20	mRNA	2387.7	1576.76	-0.59866	0.0350665	0.831247
WTIP	mRNA	754.27	498.24	-0.598243	0.00593222	0.521853
MICOS13	mRNA	863.35	570.37	-0.598043	0.039191	0.846558
FBXL19	mRNA	2129.07	1406.85	-0.597751	0.00837771	0.568953
PPP1R9B	mRNA	7572.72	5004.75	-0.597515	0.00602912	0.52644
TNFSF12	mRNA	1049.36	693.71	-0.597106	0.00235276	0.376247
HAND2	mRNA	205.5	136.06	-0.594887	0.0216261	0.753262
PCDHB5	mRNA	99.65	66	-0.594306	0.0388032	0.846198
PIN1	mRNA	1419.79	940.79	-0.593731	0.0141797	0.713739
MXD3	mRNA	365.52	242.28	-0.593306	0.033358	0.831247
PMVK	mRNA	475.81	315.42	-0.593146	0.0307871	0.814638
MARK4	mRNA	1806.58	1197.65	-0.593052	0.000505091	0.216103
TRPT1	mRNA	368.49	244.36	-0.592646	0.0213615	0.753262
ANKRD9	mRNA	785.23	520.94	-0.591998	0.00612996	0.532528
BCAS4	mRNA	328.04	217.83	-0.590691	0.0163071	0.7169
UBE2M	mRNA	2896.99	1923.99	-0.590457	0.0269891	0.794548
ELFN1	mRNA	1522.13	1012.18	-0.588627	0.000104308	0.093954
CCDC61	mRNA	89.4	59.45	-0.588435	0.0473217	0.850909
NTHL1	mRNA	511.99	340.55	-0.588271	0.0414473	0.850909
MAZ	mRNA	5791.52	3854.87	-0.58726	0.00519082	0.496289
UBALD2	mRNA	1726.09	1148.96	-0.587185	0.0153256	0.7169
PIANP	mRNA	169.82	113.07	-0.586871	0.038785	0.846198
TSPO	mRNA	3744.59	2493.96	-0.586369	0.0263912	0.790996
RPS3	mRNA	17902.9	11951.8	-0.58297	0.0344641	0.831247
HDGFL2	mRNA	1513.51	1010.73	-0.582499	0.000568509	0.227878
MAP3K10	mRNA	408.67	273	-0.582045	0.00675648	0.542695
RPS19BP1	mRNA	1655.19	1106.25	-0.581327	0.0315992	0.825632
TLE5	mRNA	12704.4	8497.82	-0.580158	0.00557724	0.511384
EMC9	mRNA	358.02	239.81	-0.578143	0.0358363	0.831247
MRPL33	mRNA	391.3	262.27	-0.577214	0.0402942	0.85072
NFKBIL1	mRNA	775.4	519.77	-0.577073	0.0121777	0.683307
PCSK1N	mRNA	832.36	558.33	-0.576108	0.0187557	0.736395
EFNA2	mRNA	201.72	135.38	-0.575319	0.0175864	0.723111
SYT7	mRNA	256.91	172.5	-0.574624	0.0062788	0.537277
C11orf68	mRNA	1532.7	1029.68	-0.573874	0.0150916	0.7169
AJM1	mRNA	788.17	529.59	-0.573629	0.000145005	0.124081
ID1	mRNA	4546.68	3055.23	-0.57353	0.0240901	0.770827
ELOB	mRNA	4160.06	2796.29	-0.573089	0.0490855	0.850909
SAPCD2	mRNA	1536.81	1033.06	-0.573019	4.98225e-05	0.0710552
NDUFA2	mRNA	655.93	441.18	-0.572168	0.0422216	0.850909
CDKN2D	mRNA	133.31	89.72	-0.571271	0.0357296	0.831247
AURKAIP1	mRNA	3353.27	2261.48	-0.568301	0.0204278	0.746949
CBARP	mRNA	470.76	317.54	-0.568047	0.0217428	0.753262
MTRNR2L3	mRNA	71.56	48.3	-0.567012	0.0458286	0.850909
ABHD8	mRNA	2262.63	1528.45	-0.565926	0.00948148	0.607738
SYT11	mRNA	72.45	48.96	-0.56538	0.0473757	0.850909
FAM98C	mRNA	292.55	197.73	-0.565171	0.0218452	0.753262
FNDC10	mRNA	724.88	490.1	-0.564642	0.0193027	0.743279
PDLIM2	mRNA	1092.44	739.72	-0.562507	0.0364026	0.832
BOLA3	mRNA	664.88	450.29	-0.562219	0.0126157	0.698722
PARP10	mRNA	247.8	167.87	-0.56183	0.043935	0.850909
SPATA33	mRNA	369.11	250.22	-0.560864	0.0148251	0.7169
NRGN	mRNA	804.14	545.26	-0.560499	0.00542771	0.504836
CENPB	mRNA	3426.67	2325.67	-0.559161	0.0197439	0.743824
GNG4	mRNA	601.89	408.58	-0.558873	0.00306003	0.415858
CTDSP1	mRNA	2601.25	1765.87	-0.558827	0.00761321	0.557353
CIB2	mRNA	1014.73	689.12	-0.55827	0.00591021	0.521853
STX10	mRNA	2195.92	1492.71	-0.556889	0.021364	0.753262
PTPN6	mRNA	157.01	106.76	-0.556491	0.0450962	0.850909
SPSB2	mRNA	365.87	249	-0.555157	0.00937958	0.603467
CA2	mRNA	167.06	113.72	-0.554843	0.042453	0.850909
MC1R	mRNA	950.64	647.5	-0.554012	0.0304234	0.8133
FSCN1	mRNA	14630.3	9977.52	-0.552211	0.0133066	0.705045
VLDLR	mRNA	204.15	139.32	-0.551211	0.0159383	0.7169
DLK2	mRNA	546.24	372.93	-0.550645	0.0162894	0.7169
CLYBL	mRNA	125.29	85.7	-0.547953	0.0276209	0.794548
CDC42EP1	mRNA	10962	7499.36	-0.547672	0.00768583	0.557353
BBC3	mRNA	141.72	96.98	-0.54728	0.0448031	0.850909
FAM156A	mRNA	197.36	135.3	-0.54464	0.0305341	0.8133
IGFBP4	mRNA	612.39	420	-0.544064	0.0307977	0.814638
KRCC1	mRNA	200.05	137.25	-0.543545	0.00473889	0.476438
PWWP2B	mRNA	1077.79	741.15	-0.540232	0.00309694	0.417331
PPP1R35	mRNA	648.29	445.98	-0.539665	0.0184739	0.733785
IRX5	mRNA	111.15	76.49	-0.539115	0.0204268	0.746949
TRIR	mRNA	3923.35	2702.46	-0.537813	0.0339487	0.831247
ZNF775	mRNA	257.76	177.56	-0.537715	0.0463949	0.850909
MEA1	mRNA	3463.63	2389.16	-0.53578	0.0481356	0.850909
CEBPA	mRNA	178.95	123.45	-0.535612	0.00746715	0.557353
RPL41	mRNA	19857.7	13708.5	-0.534622	0.0318388	0.825844
STX4	mRNA	1174.1	810.76	-0.534203	0.0234146	0.770494
PLEKHF1	mRNA	299.74	207.07	-0.533615	0.0379256	0.844112
FAM207A	mRNA	862.86	596.39	-0.532865	0.0177782	0.723111
ATG4D	mRNA	439.39	303.76	-0.532571	0.02767	0.794548
BNIP3	mRNA	2137.24	1478.1	-0.531998	0.0187606	0.736395
MRPL41	mRNA	1559	1078.2	-0.531991	0.0423929	0.850909
SWI5	mRNA	383.3	265.14	-0.531764	0.0448879	0.850909
DPYSL4	mRNA	231.74	160.32	-0.531591	0.0151399	0.7169
NAT8L	mRNA	1059	732.78	-0.531238	0.014062	0.712004
RPL39L	mRNA	888.8	615.24	-0.530717	0.0204974	0.746949
GJD3	mRNA	210.08	145.44	-0.53056	0.017188	0.717843
UQCR10	mRNA	1325.65	918.03	-0.530082	0.0306346	0.814102
RING1	mRNA	1352.17	936.65	-0.529702	0.014268	0.714457
RPS17	mRNA	12839.3	8897.17	-0.529151	0.0463187	0.850909
TNS2	mRNA	1650.27	1143.65	-0.529047	0.0272646	0.794548
GAS2L1	mRNA	3482.65	2415.91	-0.527615	0.00277071	0.401847
MBD3	mRNA	2743.18	1905.48	-0.525692	0.0162476	0.7169
SLC22A18	mRNA	248.26	172.46	-0.525597	0.0266411	0.794312
MMP15	mRNA	981.98	682.17	-0.525574	0.00967453	0.611515
BRSK1	mRNA	163.53	113.68	-0.524556	0.0497751	0.850909
REEP6	mRNA	289.94	201.62	-0.52409	0.0428868	0.850909
NXPH4	mRNA	591.94	411.99	-0.522838	0.0130103	0.700183
TRIM41	mRNA	841.28	585.6	-0.52267	0.0020166	0.351668
ALKBH2	mRNA	582.42	405.49	-0.522398	0.0300109	0.812238
RPS14	mRNA	12266.9	8549.05	-0.520932	0.0410612	0.850909
COL26A1	mRNA	1039.4	724.59	-0.520507	0.0371022	0.836884
FAP	mRNA	140.89	98.25	-0.520064	0.035719	0.831247
RPS18	mRNA	20035.8	13972.3	-0.520015	0.0326375	0.831247
NEDD8	mRNA	2113.58	1473.98	-0.519972	0.0291382	0.808218
CDT1	mRNA	2501.4	1745.55	-0.519057	0.00578787	0.515904
OXLD1	mRNA	667.01	465.7	-0.518315	0.0363674	0.832
LHFPL4	mRNA	440.83	308.01	-0.517269	0.00376759	0.445945
ERF	mRNA	3670.1	2564.48	-0.517154	0.0191187	0.743279
IER5	mRNA	450.2	314.59	-0.517101	0.034343	0.831247
PALM	mRNA	1305.46	913.59	-0.514943	0.0155849	0.7169
DVL1	mRNA	3033.95	2124.21	-0.514272	0.000958541	0.260388
PLEKHA2	mRNA	2824.72	1978.54	-0.513676	0.00667106	0.542695
CKB	mRNA	6713.26	4702.44	-0.513603	0.0258766	0.786612
ZNRF1	mRNA	644.33	451.61	-0.512743	0.00729974	0.557353
SDC1	mRNA	3328.57	2333.13	-0.512634	0.000547773	0.227878
RASA4B	mRNA	302.03	211.78	-0.512133	0.00660218	0.542695
AGAP2	mRNA	388.72	272.94	-0.510154	0.0185601	0.733785
SHROOM1	mRNA	575.77	404.42	-0.509619	0.00323883	0.426102
NKD2	mRNA	640.84	450.2	-0.509387	0.0185134	0.733785
COX6C	mRNA	1747.01	1228.61	-0.507863	0.0337462	0.831247
FKBP8	mRNA	9821.71	6916.15	-0.506006	0.0204349	0.746949
SLC2A4RG	mRNA	5758.36	4055.84	-0.505658	0.0181342	0.72681
PDGFB	mRNA	6040.69	4257.57	-0.504683	0.015436	0.7169
PDK3	mRNA	351.64	248.1	-0.50319	0.0141056	0.712103
CHPF	mRNA	2289.16	1615.93	-0.502454	0.0176866	0.723111
PDZD4	mRNA	660.87	466.52	-0.502436	0.00349174	0.437982
PFDN6	mRNA	1094.62	773.29	-0.501338	0.0356425	0.831247
JMJD4	mRNA	665.49	470.36	-0.500635	0.0268502	0.794548

## Sheet: Metabolism of carbohydrates
ACACB
ACADM
ACTN3
ADIPOQ
ADIPOR1
ADPGK
AKT1
AKT2
ALDOC
APOD
ARPP19
ATF3
ATF4
BAD
BCKDK
BRAT1
BRS3
C1QTNF1
C1QTNF12
C1QTNF3
CLK2
COX11
CPT1A
CRTC2
CRY1
DCXR
DDB1
DGAT2
DGKQ
DLAT
DYRK2
ENO1
ENO2
ENO3
EP300
EPM2AIP1
ERFE
FABP5
FBP1
FBP2
FOXA2
FOXK1
FOXK2
FOXO1
G6PC1
G6PC2
G6PC3
G6PD
GAA
GALM
GAPDH
GAPDHS
GCG
GCK
GCKR
GDPGP1
GHRL
GNB3
GNMT
GOT1
GPD1
GPI
GPLD1
GPT
GSK3A
H6PD
HECTD4
HK1
HK2
HK3
HKDC1
IGF1
IGF2
IGFBP3
IGFBP4
INPPL1
INS
INSR
IRS1
IRS2
KAT2A
KAT2B
KBTBD2
KCNJ11
KCNQ1
LCMT1
LEP
LEPR
LRP5
MAPK14
MDH1
MDH2
MIDN
MIR103A1
MIR107
MIR210
MLYCD
MST1
NCOA2
NLN
NNMT
NPY1R
NR3C1
OAS1
OGT
OMA1
ONECUT1
PC
PCK1
PCK2
PDHA1
PDHA2
PDHB
PDK1
PDK2
PDK3
PDK4
PDX1
PER2
PFKFB1
PFKFB2
PFKL
PFKM
PFKP
PGAM2
PGK1
PGK2
PGM1
PGM2
PGM2L1
PGP
PHKG2
PIK3CA
PKM
PMAIP1
PPARA
PPARD
PPARGC1A
PPP1R3E
PPP1R3G
PPP4R3B
PRKAA1
PRKN
PTH
PTPN2
RANBP2
RBP4
RGN
RORA
RORC
SDHAF3
SDS
SELENOS
SERP1
SERPINA12
SESN2
SIK1
SIRT1
SIRT6
SIRT7
SLC25A1
SLC25A10
SLC25A11
SLC25A12
SLC25A13
SLC35B4
SLC37A4
SLC39A14
SLC45A3
SOGA1
SORBS1
SORD
SRC
STK11
TFAP2B
TFF3
TIGAR
TKTL1
TNF
TP53
TPI1
TSTD1
USP7
WDR5
WDTC1
ZMPSTE24
ZNF692
